# Supplementary material for: A statistical framework for differential pseudotime analysis with multiple single-cell RNA-seq samples
Source: Nat Commun. 2023 Nov 10;14:7286. doi: 10.1038/s41467-023-42841-y (PMC10638410; doi:10.1038/s41467-023-42841-y)
Supplement: Supplementary file 5 — Source Data File [file 41467_2023_42841_MOESM5_ESM.xlsx]

## Sheet: 1
Figure	Source_Data	Remark
1	N/A	Cartoon demonstration figure

## Sheet: 2A
PC1	PC2	Cluster
17.2294	-0.610633	6
-17.2296	-13.2006	1
-14.9008	1.33233	4
-5.16307	7.41676	5
-3.31718	8.09121	3
-12.4855	15.7328	4
-3.81469	6.17894	5
23.2854	-2.98639	6
27.5295	-5.19536	2
18.4282	-1.16029	6
11.9047	1.91208	6
-4.57974	4.96056	5
-3.89092	7.26581	5
-16.7338	-11.9252	1
-15.001	5.57082	4
-12.0471	7.36711	4
23.5756	-3.03359	6
16.6254	-2.8705	2
-13.3457	5.85285	4
1.47297	7.02017	3
26.1037	-3.83067	6
3.68839	6.91042	3
-19.6358	-17.2635	1
-7.89865	7.90447	5
-20.8084	-14.1136	1
20.3965	-3.10974	2
-8.02555	7.69869	5
-7.99284	9.60729	5
-18.1212	-14.6642	1
17.9869	-2.25155	6
-2.62572	7.6649	3
23.8269	-5.88932	2
-7.7439	7.40315	5
21.3035	-3.11943	6
-13.3127	6.88133	4
3.0193	6.58427	5
-18.3616	-13.7537	1
-13.1238	6.09434	4
17.0324	-4.17821	2
1.20438	7.38972	3
-13.9938	-11.4002	1
-7.28124	8.75979	5
-10.0974	-5.05638	1
-11.3411	5.5815	4
-0.00927003	7.69142	3
-19.2604	-16.1668	1
18.7475	0.277602	6
14.8158	1.95207	6
-13.8467	5.85463	4
-4.91841	2.43721	3
-5.58552	6.26641	5
-5.96645	8.23572	5
-7.68053	2.65389	4
-12.1766	6.29398	4
-2.96102	3.70123	3
-12.7511	15.3075	4
22.0853	-5.33339	2
4.27294	4.94476	5
-12.8349	4.5472	4
4.62238	4.57866	5
1.14871	7.96771	3
2.08433	6.71039	3
-11.244	6.81038	4
-0.444793	6.65549	5
19.4018	-1.44908	6
-21.1721	-17.8033	1
-6.30727	2.76445	4
-5.55811	7.71006	3
-14.9232	-12.9618	1
-1.9469	6.53125	5
22.7054	-1.99212	6
-11.3516	4.51359	4
-10.1681	3.36031	5
-18.2089	-14.9602	1
1.42418	7.04213	3
-1.30766	9.52853	3
-14.8381	5.79457	4
3.17654	6.71345	3
22.2415	-2.21892	6
26.1478	-4.33665	6
-13.8477	6.51798	4
-2.38681	7.33415	5
-0.627532	8.5953	3
14.337	-0.0472353	6
0.777746	8.15971	3
-12.8527	14.7319	4
-13.5382	15.7798	4
-14.1442	-8.48485	1
2.61164	5.9594	3
3.15358	7.54484	3
0.802301	7.6511	5
-13.3809	0.237244	1
-17.2303	-13.6608	1
-11.9365	6.84089	4
-12.0083	5.52632	4
-1.68972	7.13858	3
-10.1058	-1.85413	3
-7.63232	7.89142	5
23.3499	-3.22448	6
-0.00418844	8.27902	3
23.2359	-4.58738	2
-2.88032	8.48157	3
-19.3872	-17.2751	1
-11.9898	6.74568	4
0.483529	7.49258	3
9.32757	3.51711	6
-14.911	5.69341	4
0.238456	6.84909	5
-12.2743	4.44065	4
0.147514	8.93193	3
-14.2913	5.57173	4
-5.15436	7.71422	5
-14.5834	5.20577	4
25.7106	-6.5322	2
28.8838	-6.5403	2
-12.3849	5.43812	4
21.9012	-1.35703	6
-12.3506	6.08401	4
15.7856	1.50123	6
24.9568	-5.66355	2
1.4651	8.2751	3
0.549056	7.1589	3
0.848667	8.0604	3
19.3285	-2.14925	6
15.9603	-0.890378	6
0.192517	7.44517	3
-12.9111	6.59616	4
0.180382	6.66677	3
-16.9639	-12.8999	1
14.8301	0.460868	6
-12.0184	5.7733	4
-6.26364	5.10431	3
-8.94683	8.08582	5
-5.73547	3.46474	4
-9.81854	-6.13022	1
21.6806	-2.40015	6
24.6255	-3.29754	6
-0.917152	7.13892	3
-8.17538	-8.57492	1
-9.00632	1.30815	5
-11.277	-9.29991	1
-9.46192	8.33453	5
13.0228	-0.394401	6
-14.5457	-6.2562	1
-19.1088	-15.626	1
-3.61387	1.12799	3
-13.1073	6.91667	4
-11.9203	13.6233	4
-18.9421	-15.3563	1
-6.87759	3.36078	3
28.023	-5.38443	2
-11.9842	6.25409	4
-11.3227	12.8231	4
1.72263	7.31383	3
-6.17243	2.99851	4
-5.46795	5.54933	5
-6.91156	2.72061	5
-11.6946	7.03258	4
-12.7724	5.78897	4
-17.8374	-15.6507	1
-5.45151	8.45508	5
-11.9212	7.10186	4
-10.8663	14.803	4
-13.1594	6.552	4
-14.3909	6.37942	4
3.20122	5.30526	3
-4.65246	6.4564	3
-10.2774	13.3007	4
19.701	-1.88434	6
23.1602	-2.45601	6
-6.26629	8.13253	5
-13.2384	6.07038	4
-5.48513	7.72004	5
-1.30157	8.27058	3
-12.573	13.9123	4
-1.53284	5.28916	5
-4.29513	6.5748	5
-11.9022	6.17107	4
-0.725916	9.71105	3
16.4109	-2.04566	6
-7.71463	7.12046	5
25.6631	-4.97084	2
-7.00219	5.60678	5
17.9846	-2.11405	6
22.8099	-8.61023	2
22.103	-5.03935	2
22.0069	-1.70247	6
-15.0238	1.07769	4
-11.9665	7.06267	4
17.1696	-0.402327	6
21.237	-1.77818	6
15.2573	0.722764	6
-3.63447	6.96792	5
21.9767	-2.2974	6
-3.73996	7.36644	5
19.8376	-1.78853	6
-13.4393	15.4358	4
-7.4168	-1.04914	5
-10.9747	13.1604	4
-7.97916	7.35326	5
23.6208	-4.7532	2
-6.80214	7.68301	5
-7.84407	0.326693	5
-7.76335	7.73249	5
-13.2894	6.74174	4
-13.3386	6.72251	4
-4.10921	6.03985	5
19.7479	-4.65665	2
-20.101	-13.1082	1
0.395777	6.47418	5
14.4435	1.29263	6
-1.90483	7.33363	3
-5.39295	9.14939	5
-6.15792	7.13079	5
18.5058	0.0372743	6
-6.61355	7.67084	5
27.1373	-6.24266	2
-18.8612	-17.8346	1
-18.6999	-13.9818	1
-13.2798	16.7798	4
0.698089	7.35355	5
-7.02422	7.61092	5
-10.9062	6.30395	4
-12.5565	15.3967	4
-15.1035	-7.43721	1
-7.60284	-0.604855	3
-13.1248	15.3119	4
0.660666	6.65451	3
21.2994	-1.95567	6
21.0419	-1.54948	6
24.1044	-6.06251	2
27.8923	-6.67001	2
-4.83387	6.95829	5
19.8491	-0.83102	6
-6.95743	8.85523	5
-8.8025	8.53153	5
21.5048	-1.48124	6
-11.4691	6.07329	4
-19.1707	-17.7655	1
-5.66889	8.16401	5
-18.8889	-16.6965	1
-7.07848	9.8628	5
-0.445464	7.6798	3
-5.14333	5.80217	5
-3.99058	3.01921	3
-18.8751	-15.2291	1
-11.1696	5.08398	4
-19.1243	-15.8892	1
7.67931	4.04875	6
-18.9672	-15.5883	1
-15.5449	0.834827	1
-0.000759098	8.61427	3
-12.5766	14.9239	4
-14.7181	2.49584	1
-14.6867	4.155	4
-11.8794	14.1264	4
17.3038	-0.644247	6
-19.0599	-14.3721	1
7.39185	3.66081	6
3.10572	5.59862	5
-8.63754	8.07577	5
18.7107	-1.34373	6
-2.34266	7.02834	3
5.27289	4.3184	5
-8.14315	7.48535	5
-21.0343	-15.0689	1
-12.2005	5.46031	4
22.1782	-2.54915	6
-8.1897	8.16428	5
4.5574	5.77106	5
0.265701	6.78827	5
-1.45255	8.11509	3
-12.1106	6.32402	4
20.7126	-2.99518	6
-17.9071	-15.0893	1
17.9567	-2.72293	2
-12.224	14.959	4
20.5464	-3.18001	6
-12.9764	15.8992	4
10.7654	2.44157	6
-3.44035	7.04838	5
-19.4419	-18.1329	1
-1.61558	5.65948	5
-1.85342	6.57917	5
23.2609	-5.93054	2
-7.65525	4.64807	5
-19.3103	-13.9969	1
16.7909	-1.17478	6
-10.8987	4.28913	4
3.33218	4.62434	5
24.5541	-3.65917	6
-1.7259	1.79872	3
28.5718	-6.4107	2
-10.008	-3.77509	1
-14.2184	7.35177	4
19.5282	-1.13628	6
15.2179	0.91088	6
-18.9779	-14.7897	1
22.5488	-2.41863	6
-14.1003	5.47749	4
2.65411	5.8603	3
0.254742	5.81097	3
-12.1519	4.89283	4
-10.1229	-2.73362	5
-15.7391	-4.84681	1
0.795834	6.89827	3
3.06054	6.67415	3
-19.7107	-15.5495	1
19.3053	0.27021	6
-5.94268	8.73229	5
-8.26862	8.575	3
1.80289	7.65237	3
-11.1398	13.2919	4
-5.17897	6.11817	5
8.45672	4.17027	6
18.6006	-0.347036	6
-15.0312	4.99457	4
-12.0482	6.56622	4
-19.0549	-13.0555	1
1.03688	6.36072	5
-18.762	-14.7518	1
-14.308	-7.03267	1
-13.115	5.85983	4
-12.917	4.30505	4
3.55144	6.33783	3
-11.1957	5.14936	4
-5.9966	7.66462	5
23.6752	-3.32355	6
-17.1332	-14.0806	1
-6.77532	8.01143	5
-19.2219	-16.2874	1
-5.60671	7.84325	5
-1.863	7.92813	3
-8.43809	8.28712	5
22.4102	-3.86639	2
-9.89186	-11.169	1
-6.62	7.33603	5
-19.0419	-14.9822	1
8.51694	3.93711	6
22.3162	-3.63335	2
-14.2985	-4.8874	1
-13.302	4.9875	4
-19.1545	-14.0306	1
-7.71822	3.99126	5
26.0847	-4.76573	2
-14.2232	4.92827	4
-19.1869	-16.3102	1
-12.5679	-8.39586	1
-12.4875	6.33954	4
-0.380376	6.44686	5
1.89308	6.2636	3
25.1502	-3.15363	6
-5.4292	8.59651	5
-12.2182	13.5107	4
-1.81919	7.74672	5
-19.3929	-18.125	1
24.0117	-6.21285	2
-18.8731	-13.5336	1
-4.11391	8.28623	3
-4.74367	6.20909	5
-8.22852	4.92695	5
1.13108	9.05462	3
7.11877	5.61004	5
-15.1985	1.89069	4
-11.934	7.08313	4
-12.3272	14.5292	4
28.6232	-5.69234	2
23.3616	-3.37025	6
-11.3513	3.64138	4
22.2599	-2.89435	6
-13.4186	-9.43721	1
-4.78578	9.57332	5
-18.9277	-15.5593	1
24.1413	-3.51614	6
-0.766757	6.88261	3
17.6886	-0.00306482	6
-10.3907	-1.99513	5
-7.60729	8.28568	5
-13.647	5.23626	4
-5.14906	6.52441	5
-12.3178	6.81117	4
-1.39242	1.46307	3
1.55439	6.15055	3
-12.7314	13.9439	4
-13.3985	15.6675	4
-17.9477	-13.1977	1
-7.42695	9.87052	5
-10.7867	-8.71105	1
-18.5709	-15.819	1
-8.20331	9.67891	5
21.2226	-4.84075	2
-14.7276	4.29877	4
2.72213	7.04097	3
21.2487	-3.69234	2
19.3694	-0.386994	6
21.3285	-4.15188	2
21.0082	-5.63805	2
8.18199	2.80818	6
-20.9055	-15.4778	1
-0.0638554	7.33461	3
-0.565878	8.85899	3
-0.849895	8.1575	3
-17.4204	-15.6541	1
-11.476	4.83218	4
27.2388	-4.94364	2
-2.03242	10.2255	3
0.527872	7.04611	3
24.1876	-6.68616	2
-8.60959	8.0409	5
21.8885	-1.77564	6
-0.00301334	7.4361	3
17.2246	-3.4432	2
5.33694	4.23196	5
18.2794	-0.193096	6
-5.50899	7.5821	5
-5.04558	7.1527	5
-0.36632	6.06313	5
-11.1885	4.85796	4
-20.0839	-17.5889	1
-18.5068	-16.4065	1
-8.89758	8.91076	5
-9.48167	8.55066	5
-12.2505	12.9357	4
1.71257	7.03001	3
8.38935	3.7112	6
-13.0205	4.88945	4
15.852	-0.789462	6
-20.0122	-14.8038	1
-19.3118	-16.4952	1
-6.81313	7.18906	5
25.6776	-4.98018	6
-6.79227	8.03798	5
22.273	-1.78886	6
18.7548	-4.20843	2
-0.887705	7.12799	3
21.7498	-5.36581	2
11.5773	2.24133	6
-2.05049	5.23338	5
20.4297	-2.48449	6
-19.0865	-16.5426	1
-12.1741	15.2282	4
21.7355	-2.38113	6
-18.2855	-17.1905	1
-1.52206	7.37557	5
-7.74874	5.08861	5
-13.5809	2.11907	1
18.6284	-1.50221	6
20.751	-0.665734	6
-8.40348	-3.44636	5
-13.2127	4.39369	4
-13.2763	6.04129	4
-7.09664	6.12189	5
6.76027	4.34632	5
-11.4134	4.21717	4
25.2298	-3.5698	6
-0.758397	6.59091	3
-18.2749	-15.0554	1
-7.66938	8.83006	5
4.61152	6.20038	5
16.9409	-1.99812	6
-11.2405	-6.32028	1
-11.5798	7.55879	4
1.42287	7.44186	3
-6.06137	7.93999	5
-12.9816	14.7154	4
-4.92552	7.95741	5
-2.52873	1.51263	3
-1.27318	6.63655	5
-0.273845	7.22878	3
23.2399	-1.77876	6
-9.62502	3.08553	4
17.22	-0.949108	6
-7.03773	-6.91088	1
-6.78672	-5.8176	3
23.6292	-3.40788	6
-14.2545	6.38859	4
-12.6112	14.5286	4
-11.8828	6.21236	4
1.16954	7.52967	3
-0.636544	5.80777	3
-13.0872	7.66945	4
-8.12804	9.80286	5
24.2967	-3.88183	6
-0.466371	5.93894	3
-6.25048	8.96658	5
13.9275	2.02756	6
3.03779	6.85454	3
-11.4337	-15.3659	1
-6.56268	7.69145	5
-12.6388	15.812	4
19.4697	-0.587357	6
-18.7461	-16.3121	1
-10.677	-9.66122	1
3.61504	5.5617	5
-3.48867	9.61319	3
-18.9475	-16.3484	1
19.639	-3.76818	2
22.6192	-5.48645	2
-12.2844	5.28286	4
1.49351	7.16409	3
23.3721	-2.79872	6
22.9265	-2.39443	6
-11.7944	3.92886	4
22.2259	-4.78962	2
-12.7949	15.597	4
1.88014	7.81884	3
-12.7302	16.3098	4
-20.2314	-16.2876	1
-5.57034	6.27586	3
-5.98684	8.51549	5
16.7234	-1.82454	6
-10.7332	13.4461	4
21.5107	-2.96343	6
22.0931	-5.65563	2
-7.25807	8.05709	5
-0.649506	6.82711	5
-10.1606	5.83035	4
4.95822	4.04588	5
-12.3822	7.23756	4
-10.4605	-11.3633	1
-6.89071	4.97056	5
21.7305	-3.68169	2
-19.8883	-17.2793	1
-1.61547	7.81277	3
-13.1368	4.4438	4
-9.36406	3.9721	5
-12.2793	2.62375	5
-8.32404	7.34332	5
0.416289	7.03724	3
-12.1741	6.76285	4
-11.7283	6.13723	4
-20.7285	-19.7668	1
13.687	1.84732	6
-20.0752	-17.5943	1
23.7894	-4.84287	2
-4.43738	7.02517	5
-11.69	7.27182	4
19.8653	-0.633135	6
19.0049	-3.72257	2
-14.7181	2.52651	4
2.5059	7.00254	3
-19.2682	-13.2514	1
-11.5205	3.12455	4
-20.221	-18.1076	1
22.7768	-3.89996	2
-5.76653	5.21136	5
-13.0466	15.6222	4
-12	6.56084	4
-2.56235	6.19642	5
1.73893	9.01313	3
-1.39848	8.27373	5
4.75101	6.52666	3
11.6889	0.203113	6
22.6467	-5.93511	2
-19.8063	-14.5372	1
27.2571	-6.68027	2
-12.8764	15.178	4
2.44928	6.73579	3
-0.168317	7.393	3
0.569509	6.70203	3
1.62145	7.096	3
-18.9394	-15.4242	1
-7.32648	7.74423	5
-0.616892	7.59079	3
-14.4631	-13.298	1
-1.3464	6.96158	5
18.2723	-3.1009	6
-3.03828	9.77584	3
-11.5993	7.31373	4
-2.96763	6.65118	3
-18.5556	-17.1877	1
-5.51209	8.6853	5
-13.8185	6.43354	4
-12.0313	4.16852	4
-8.30533	8.55931	5
15.6489	0.554293	6
-8.57274	7.74685	5
-10.5578	3.46921	4
22.5729	-2.99101	6
-0.349857	7.97536	3
-4.53021	2.10014	3
-11.516	14.9776	4
1.33984	8.09344	3
20.7134	-2.5317	6
-13.3561	15.8363	4
23.7478	-3.39549	6
-5.9806	8.32226	5
-1.34801	8.86158	3
22.942	-2.30133	6
18.7048	-4.20246	2
24.4451	-5.59235	2
17.1947	-0.161503	6
-12.283	5.727	4
-7.28254	7.91001	5
24.4836	-4.19498	2
21.4907	-1.77513	6
-6.2541	8.12589	5
-11.9779	4.36454	4
-18.6369	-13.0399	1
26.3267	-5.72358	2
-7.86129	6.93337	5
1.89511	6.76313	3
18.4667	-0.0489038	6
-10.2876	8.93182	5
23.2718	-2.33805	6
-15.4787	-9.10239	1
-1.147	7.65791	3
14.7962	-2.26084	2
2.78469	7.66732	3
21.1066	-2.94311	6
-11.4173	-8.12702	1
1.19485	6.63729	3
15.2886	-0.300501	6
-16.7294	-8.76267	1
2.1196	5.76747	3
6.12083	3.66749	6
-6.99923	7.90717	5
-4.845	7.31261	5
-9.05653	-0.452453	5
-5.39534	6.61208	5
-13.4309	6.27823	4
-8.14232	4.59477	5
19.6644	-1.36641	6
23.8826	-6.01096	2
12.5898	-0.164314	6
-20.9898	-19.6858	1
21.3734	-2.6917	6
-4.43737	9.74854	3
-12.3653	5.34923	4
-5.04037	6.51044	5
-0.14551	7.74865	3
-2.84926	7.8195	3
24.6513	-5.00205	2
-16.4994	-9.02717	1
27.4227	-6.0759	2
0.251018	8.32122	3
-12.2797	4.57647	4
16.2759	-0.588682	6
-6.66958	5.91932	5
-11.3753	6.74895	4
-0.124601	5.76832	5
18.2763	-0.671995	6
-6.40191	7.80262	5
24.4309	-3.766	6
-18.6499	-16.778	1
20.9197	-1.25722	6
-12.6442	5.62804	4
-5.00771	7.16922	5
19.9224	-2.30402	6
-9.51463	7.10733	5
-5.77651	8.21936	5
-13.0955	5.38492	4
21.6398	-4.33977	2
-7.47859	8.06006	5
2.78818	6.59169	3
-19.3572	-15.8103	1
0.798181	7.5245	3
-11.457	1.65654	5
18.2603	-0.658943	6
16.9993	0.33644	6
-7.48218	8.37868	5
11.4251	3.38186	6
19.306	-2.38001	6
20.5142	-1.9739	6
22.4257	-3.24058	6
-11.7887	5.74363	4
-11.8304	4.2244	4
-4.49098	8.77898	3
19.8025	-2.46961	6
-12.8813	14.8419	4
0.64793	6.80123	3
18.5077	-1.27832	6
2.80107	7.29995	3
-12.9679	6.59356	4
0.829774	7.90149	3
-18.8916	-14.4542	1
-9.15604	7.4515	5
-13.7284	5.80052	4
10.5868	3.01917	6
-12.17	7.49751	4
3.6962	2.77607	5
-14.3958	-0.193811	1
17.8952	-1.74221	6
-10.5626	-6.7164	1
19.6434	-2.27477	6
20.1932	-1.94164	6
-10.4477	5.90171	4
-17.7402	-11.1297	1
15.2475	-3.10508	2
26.192	-3.69746	6
0.295134	8.235	3
-15.963	-6.4235	1
20.455	-2.59174	6
-6.60087	8.02826	5
-4.90628	6.01485	5
-1.3833	5.83799	5
-13.1203	15.4185	4
-8.81315	8.5547	5
-1.60311	7.15798	3
-20.9014	-17.2572	1
-1.42522	6.03024	5
24.0735	-6.59553	2
-13.7437	13.8478	4
15.8788	-3.11194	2
-8.23537	8.12776	5
-17.4468	-12.6181	1
5.93127	3.9671	5
-8.62866	2.4844	5
-5.70517	6.16384	5
-19.499	-13.9257	1
19.8874	-4.0304	2
-4.47539	0.273128	4
-14.1454	5.81938	4
0.436626	7.84566	3
1.99415	6.92695	3
-3.62733	10.1642	3
5.61149	5.08099	5
21.4738	-2.15875	6
-18.0873	-15.0184	1
-0.0662328	1.64422	3
-6.13053	6.92199	5
-3.26727	5.29277	5
-9.39921	7.75081	5
-11.8335	15.3213	4
26.1452	-6.03586	2
-3.42131	8.1055	5
19.2583	-1.10774	6
-6.95646	5.90175	5
-5.91788	7.74885	5
-11.3124	6.58638	4
-3.49314	7.17021	3
-13.3287	7.03653	4
-1.82131	8.70195	3
-5.83053	7.41481	5
-10.5102	-3.19237	1
-11.5885	6.66179	4
-19.2302	-16.2699	1
-12.1756	5.61555	4
-11.1073	-14.5561	1
21.8583	-3.067	6
-14.3219	5.73012	4
21.063	-4.14565	2
-13.9216	7.1458	4
21.3595	-4.08474	2
-2.76146	7.49235	5
24.1171	-3.62458	6
-15.2366	-10.8362	1
-13.4878	6.12032	4
-13.2282	-10.9515	1
17.9354	-0.424021	6
17.7917	-3.90573	2
-12.3757	6.0078	4
-13.6522	5.93619	4
0.697475	6.72652	5
23.225	-6.71698	2
-16.7358	-7.25127	1
22.0915	-1.58419	6
6.92475	5.17601	5
4.88784	4.52227	5
-1.72566	6.47377	5
-2.14159	8.50758	3
-4.03613	8.75833	5
-12.3802	14.7589	4
-9.06896	-2.71626	5
1.55696	7.38833	3
21.2519	-1.96312	6
-15.163	6.66736	4
22.7571	-2.86415	6
20.7821	-2.70187	6
15.9939	1.21181	6
26.8558	-4.24151	6
-12.3588	6.84957	4
-12.5089	14.0507	4
21.3467	-4.59933	2
-6.69091	6.65932	5
19.1835	-1.57302	6
-8.3905	8.57796	5
-11.7781	6.51162	4
-12.0042	14.2084	4
1.15331	8.13628	3
-5.5205	7.69068	5
0.192848	8.15883	3
2.68054	7.21228	3
4.321	6.93359	3
0.503943	8.58422	3
3.85308	5.56329	5
-7.94623	8.39914	5
7.93736	3.47701	6
1.33357	8.57906	3
-8.25275	5.51494	5
-0.140491	6.48776	3
-12.8618	15.1783	4
-14.1595	-8.50217	1
-19.0345	-16.9753	1
-14.1021	4.52815	4
-2.47684	7.01394	5
-5.45408	6.02738	3
23.8052	-4.01001	6
13.7894	1.87579	6
-4.55419	2.86799	3
28.398	-5.98043	2
-5.48537	1.5357	3
-19.1393	-15.191	1
-19.7115	-15.1136	1
21.5616	-5.56478	2
-10.3199	-0.302643	5
-12.3976	-9.84735	1
23.9837	-2.86712	6
-12.5754	14.4722	4
-1.43248	6.40187	5
25.447	-6.25028	2
1.48344	7.41363	3
-5.02702	6.03713	5
-15.9471	4.20741	4
26.2282	-4.98184	2
-7.06747	8.03276	5
-13.8011	7.00852	4
-0.03496	7.30342	3
-12.7619	5.76763	4
-12.4719	5.26642	4
-11.9159	6.60182	4
13.8667	1.06944	6
27.9595	-6.30854	2
-19.0767	-16.7945	1
-15.5983	-13.5266	1
1.43905	8.14001	3
-11.7617	6.17988	4
-2.40279	6.28019	3
-12.1376	6.78807	4
-6.89404	8.88248	5
-4.70645	7.69671	5
2.07478	6.95865	3
-1.86682	6.7646	5
-11.2088	4.54358	4
20.0539	-2.05422	6
-8.40693	-5.10077	1
-3.095	7.19351	5
-8.25795	8.01081	5
-2.21545	1.40454	3
6.00497	5.14063	5
-7.46801	10.0248	5
-21.019	-15.4979	1
16.9858	-1.55009	6
-2.75892	8.02263	3
-10.831	5.20455	4
21.4476	-2.59965	6
20.3519	-2.29527	6
-7.517	8.86693	5
1.73944	6.16689	3
-2.0485	7.72679	3
20.4946	-3.51698	2
27.9828	-6.41654	2
-18.6567	-15.7003	1
-15.9794	-13.3696	1
20.8577	-4.76997	2
-13.5922	14.9767	4
23.3262	-2.43637	6
-7.75418	4.36364	5
25.1488	-4.14608	6
0.466211	7.83856	3
20.5429	-2.57285	6
-14.8431	3.35387	4
-14.792	0.0667256	1
-12.2645	5.71227	4
0.572743	5.75461	3
27.3703	-5.65489	2
-10.2237	7.36544	5
2.16951	7.61488	3
-11.1018	-1.62171	5
3.74054	5.09021	3
27.3155	-6.07878	2
-20.7266	-15.9151	1
-19.7088	-14.6821	1
-13.2254	14.6886	4
22.7293	-4.60797	2
23.7717	-4.53316	2
16.5298	-2.54868	2
-12.4719	7.14786	4
1.10064	7.27301	3
-6.08234	6.46734	5
-0.13949	6.89547	3
-0.631044	8.64344	3
-6.0319	9.07355	3
-12.869	15.1595	4
23.7839	-2.74542	6
-13.3123	6.22829	4
15.3726	0.871083	6
23.957	-6.90847	2
-10.821	5.60479	5
28.1165	-6.56741	2
8.64124	4.0061	6
-4.74844	7.08924	5
15.6582	-3.76014	2
-8.2998	4.54054	5
-3.45882	7.34596	5
-18.496	-13.8272	1
-11.2982	1.72586	4
3.32831	7.47655	3
-1.66374	7.94231	3
-12.6419	6.41718	4
-11.2356	6.24428	4
26.9204	-4.47731	6
24.6423	-6.48964	2
-6.07793	5.56898	5
-19.7145	-12.7861	1
-7.77551	-10.2823	1
2.25769	5.80844	5
-14.5866	5.75673	4
25.6904	-4.2642	6
22.239	-2.89297	6
-14.1358	4.99351	4
-13.2068	-11.0943	1
-1.77861	2.01925	4
-20.0876	-16.6848	1
0.86873	3.7924	5
-6.93902	7.70292	5
-12.5652	5.12392	4
-0.0855304	6.89475	3
-11.9282	7.39783	4
21.5864	-2.76815	6
-13.9411	5.77303	4
-12.7465	4.71482	4
-7.1459	5.43292	5
-11.3288	4.60099	4
23.0294	-4.41692	2
-10.1151	-1.11276	1
-5.06926	8.14554	5
-6.60372	6.90672	5
-13.5275	13.3547	4
4.16671	7.21881	3
-12.2518	15.1162	4
-13.7064	6.0271	4
-14.8644	-1.49977	1
-18.7598	-14.7734	1
-7.8261	8.79483	5
-2.99986	7.83599	3
-12.1089	6.72864	4
-9.48291	-4.00689	1
6.09325	6.6148	5
-12.2549	14.2637	4
14.5458	-3.46497	2
21.368	-2.2639	6
2.75453	5.38103	3
-6.51008	9.6648	5
-13.201	14.9954	4
-11.7174	14.7207	4
23.5875	-3.34212	6
7.49749	6.07383	5
-8.29257	8.10675	5
-8.78353	-9.05731	1
-3.12459	6.7408	5
-18.0678	-16.0765	1
21.1658	-2.22598	6
-14.2591	-0.911891	1
3.7238	6.38371	3
-1.8505	8.09901	3
-10.4485	-4.90634	1
-12.1325	15.3559	4
-19.1013	-14.2366	1
14.3704	-1.46508	6
-20.2823	-15.6803	1
-19.5323	-18.4228	1
18.2692	-0.923903	6
16.2891	-0.245969	6
-19.0388	-14.9951	1
-18.7303	-15.058	1
-17.3566	-15.1323	1
0.414045	3.71504	3
-17.7754	-15.3948	1
-12.0858	6.10236	4
-8.33028	7.14563	5
24.1901	-4.02428	2
-7.65593	2.51148	3
-7.94655	0.170521	5
-12.4278	4.64698	4
-17.7916	-13.9202	1
1.22656	7.73703	3
-0.127521	7.37289	3
-15.5165	5.63168	4
24.3423	-3.69631	6
21.4427	-4.92117	2
-3.89199	7.54721	5
-7.15472	-9.47068	3
-0.144508	7.19473	3
-12.1159	6.48962	4
24.3647	-3.67416	6
-9.96553	6.95377	4
-3.66274	6.45485	5
15.679	0.943859	6
22.6462	-2.63494	6
-18.6646	-11.9313	1
7.10054	3.61321	6
0.707675	7.08805	3
-10.9682	4.26949	5
29.0371	-6.15902	2
-2.99351	7.19578	3
20.7912	-0.672861	6
7.68282	3.95157	6
-6.03942	8.35144	5
-12.9158	5.31053	4
-11.8913	6.6854	4
-2.36475	6.43563	5
-12.6081	14.8694	4
-18.1234	-13.9446	1
26.0244	-4.02457	6
-16.6077	-7.18619	1
20.995	-3.00663	6
26.1809	-6.63288	2
-12.8511	4.44755	4
-5.91288	7.88569	5
-11.9269	6.95881	4
-4.4496	3.65685	3
-6.34674	8.10761	5
24.4336	-5.90983	2
-18.7359	-10.847	1
-12.3901	15.2236	4
-6.4194	5.73693	5
21.9858	-3.06836	6
-18.5315	-13.59	1
-19.6903	-14.4814	1
-8.57841	-8.04408	3
-9.77285	-2.24556	5
-6.02216	2.66106	4
-12.3608	15.3632	4
25.017	-4.26118	2
-13.6431	6.86533	4
-0.122105	7.27887	3
20.2864	-1.17486	6
-18.4631	-13.4487	1
15.7803	-4.10743	2
18.6826	-2.10391	6
-14.3622	5.11663	4
-9.91979	2.71547	4
2.32166	7.80395	3
-4.53255	7.21669	5
21.3986	-3.39512	6
-10.6425	13.6354	4
-2.92947	7.15273	5
-12.9429	14.7118	4
19.5776	-4.48596	2
-10.6966	5.74588	4
-9.0246	6.86547	5
1.00775	6.4731	3
-20.2806	-18.5861	1
-16.7359	-13.7109	1
8.38106	3.59318	6
3.87446	4.6147	5
-17.8172	-14.3947	1
3.9561	6.94327	5
-3.67425	7.11252	5
-13.1462	5.32212	4
21.712	-4.29739	2
28.2501	-5.99906	2
-13.0859	-9.03878	1
12.0855	2.06365	6
20.5206	-3.7234	2
-7.49004	0.84534	5
17.0602	-1.12003	6
24.3945	-3.25896	6
-8.06448	5.35591	5
-6.95276	9.27447	5
-10.2053	0.828772	5
-13.2011	-10.3453	1
22.1367	-1.844	6
-5.65167	8.57468	5
-6.69163	7.43794	5
23.4851	-4.73084	2
-11.7754	7.10339	4
17.1063	-0.0392955	6
-8.87165	9.38107	5
19.4777	-4.10045	2
-13.6402	5.37358	4
-8.98568	8.32455	5
-8.37898	8.52609	5
-12.3406	6.92414	4
-1.9709	5.53696	3
24.3597	-3.80342	6
-0.732238	7.93579	3
21.7628	-3.44513	2
0.685456	6.22492	3
-18.8086	-15.7861	1
1.31161	6.16062	3
19.3015	-2.33955	6
-1.6382	6.91563	5
-19.1201	-16.1652	1
23.6118	-4.20551	2
-3.90407	8.07476	5
-7.62657	9.00703	5
-0.900006	7.71285	3
-1.7576	8.14786	5
23.4284	-3.35628	6
-5.92131	6.57278	5
25.1131	-4.45425	2
-12.1071	5.0705	4
-18.2118	-17.2593	1
1.93566	7.09146	3
-18.8203	-17.2239	1
-12.287	15.4558	4
-14.1184	13.3331	4
-14.3282	6.19827	4
0.988559	7.59701	3
-12.2687	5.27778	4
-12.6803	6.0448	4
18.5371	0.12433	6
3.52749	3.88142	5
15.8265	-0.00816523	6
17.7705	-4.3909	2
27.2392	-6.11121	2
-11.8822	6.3847	4
24.7807	-3.52837	6
-13.2608	8.02758	4
-9.19236	-3.70485	1
-19.148	-16.669	1
-8.45131	9.03685	5
22.0949	-1.99854	6
-19.1308	-16.2192	1
-14.3667	-11.9017	1
-12.4695	6.40667	4
-19.1326	-13.47	1
20.4039	-2.01003	6
12.6669	1.81452	6
-7.91935	-0.853436	5
14.0363	0.856871	6
-0.236519	8.53935	3
0.214325	8.75627	3
3.14095	6.26323	3
-15.9753	-6.82409	1
22.2091	-2.265	6
25.5676	-4.7885	2
-19.2036	-15.935	1
-12.4307	4.69716	4
-13.8731	6.82065	4
-12.6716	6.08691	4
22.4543	-1.26552	6
-17.8198	-13.08	1
20.0127	-1.90917	6
-12.3544	6.01064	4
-18.8379	-13.6753	1
-1.23852	6.22645	5
27.0443	-6.70292	2
4.12739	6.62732	5
-12.1575	4.81208	4
-4.52541	0.889104	3
-19.1215	-13.8954	1
-12.3598	5.9535	4
-19.3407	-15.9931	1
-12.4427	14.9209	4
-7.6691	8.62231	5
-12.1934	6.53721	4
-18.2501	-15.9839	1
2.24178	4.72043	5
1.01137	7.53517	3
25.8207	-5.02916	2
-4.84345	6.60668	5
-18.0241	-12.4327	1
0.49004	8.55514	3
21.5486	-2.56254	6
-4.48942	1.4107	3
-11.7285	14.8359	4
19.7413	-1.42731	6
0.203759	6.29592	5
-11.5605	4.2133	4
-11.6676	-16.061	1
-12.3174	6.18803	4
-13.951	6.46163	4
-12.1276	6.41051	4
2.69156	5.69825	3
0.663733	7.43281	3
-4.02083	7.40952	5
-10.2176	-15.3032	1
0.796657	8.08424	3
21.7027	-2.78995	6
-12.1872	5.85878	4
-4.59126	-5.58669	3
-13.8949	4.07768	4
-1.57747	6.55922	5
1.07793	7.48759	3
-4.57623	7.1328	5
-20.3789	-18.4872	1
1.03131	6.74187	3
-4.03972	6.26331	5
27.9853	-7.29153	2
23.1143	-2.94795	6
-9.76997	-12.1595	1
12.1943	2.7221	6
-8.32813	7.182	5
-2.54268	7.41176	5
0.121569	6.6228	3
8.05626	4.9545	5
22.7343	-6.15635	2
-7.37364	9.9997	5
3.58217	4.67044	5
-13.0095	6.21734	4
-8.74518	1.68005	5
24.2884	-3.51836	6
-6.75303	7.75078	5
-12.7183	15.8309	4
-1.13263	6.37369	3
-2.49641	6.88	5
0.333063	7.31273	3
-8.1835	8.01619	5
0.383526	6.6428	3
20.2058	-3.841	2
-12.8831	5.63722	4
-4.81298	2.23666	3
21.131	-1.76757	6
18.2379	-0.560832	6
-16.1963	-6.44777	1
-12.2031	6.60479	4
17.7775	-0.718152	6
-19.9859	-16.6547	1
-14.4322	-12.5945	1
-12.5263	-7.35026	1
-3.98233	7.87566	5
-15.6044	-10.2969	1
-5.52438	8.31295	5
0.985299	7.13362	3
-18.8111	-15.2891	1
-19.5542	-16.794	1
-12.8675	2.85435	4
24.6692	-3.33836	6
-8.04024	7.63295	5
22.6507	-2.11934	6
2.13493	4.76401	5
-4.73797	7.55247	5
-12.1985	6.31386	4
23.7145	-3.41199	6
7.81988	-0.0661776	6
-9.08336	7.89311	5
-7.65579	8.70747	5
24.7069	-5.3427	2
-0.847279	7.61004	5
19.6253	-2.87706	2
21.0034	-2.56343	6
-12.3501	-9.41548	1
-6.92169	4.87189	5
0.250091	7.48347	3
20.5716	-0.227543	6
17.9604	-2.90317	2
-8.03852	7.65598	5
-10.9987	12.1027	4
20.8834	-4.83672	2
-3.51956	7.4373	5
-6.17348	6.51818	5
-13.8676	-10.7644	1
-3.32619	7.57114	5
-14.6983	7.44874	4
-18.3215	-17.1693	1
18.0822	-1.74184	6
22.7722	-2.61611	6
-13.968	2.07809	4
-6.55839	9.70379	5
25.3129	-4.57453	2
-0.0897444	7.93296	3
14.6585	0.534951	6
-8.15916	9.55452	5
15.8089	1.69128	6
12.1729	1.917	6
-1.8663	5.21964	5
21.4721	-2.23802	6
22.374	-1.72674	6
-20.3877	-17.7253	1
5.51763	4.04958	5
0.131241	7.60584	3
-6.79077	7.89036	5
-14.3419	15.0873	4
9.82883	3.13335	6
20.0088	-3.35594	2
22.3092	-3.2481	6
-0.606803	6.8264	5
17.9205	0.529255	6
-13.1231	8.30777	3
-7.7833	8.62148	5
-8.6451	7.64645	5
-11.3146	6.71619	4
11.3816	2.45299	6
25.7759	-3.35476	6
-10.6167	3.98212	4
24.7662	-5.06007	2
22.2121	-5.30838	2
-8.09104	8.66939	5
27.8566	-7.25318	2
-12.785	11.7343	4
-11.9943	6.53909	4
25.7595	-4.19419	6
22.1171	-2.99422	6
1.88509	7.54608	3
-5.05769	6.37374	5
3.27939	7.50933	3
-6.70606	7.37883	5
6.56421	3.54474	6
-6.47432	8.05837	5
2.88319	6.31396	3
-12.0965	6.96276	4
-19.3468	-16.0653	1
-11.9404	7.04429	4
-12.8227	4.53129	4
0.0429474	6.40826	3
-8.38421	8.34133	5
-1.42862	2.97116	4
-7.20779	7.70702	5
-2.06906	6.80723	5
-6.26301	6.81319	5
4.08704	6.27011	3
-10.005	-1.83333	5
18.9375	-3.8857	2
-4.88108	6.37243	5
-1.67308	6.1848	5
18.2086	-0.661466	6
28.1466	-6.10203	2
17.9486	-1.37578	6
1.90139	7.54934	3
7.94839	3.12309	6
13.6738	1.97314	6
18.9091	-4.54151	2
4.9447	4.00557	5
-8.35754	2.3884	5
-12.247	6.39528	4
20.0653	-1.74057	6
-12.2061	7.14037	4
21.6892	-6.56014	2
21.0058	-1.38018	6
-19.6052	-14.3345	1
-5.29842	7.79397	5
-10.0485	-11.9309	1
20.9329	-3.59426	2
-14.2479	5.09022	4
0.740004	7.69839	3
-3.71994	7.44652	3
17.7143	-3.53459	2
25.8578	-3.55847	6
-12.701	15.3115	4
-7.91319	7.94259	5
-18.2831	-17.481	1
20.8743	-2.18069	6
-12.059	9.19991	4
17.7831	-0.0944354	6
0.251404	6.37028	3
5.19526	3.66679	5
2.23642	6.56815	3
20.5147	-2.93878	6
-3.7787	8.256	5
23.0851	-3.04849	6
3.21578	6.91921	5
17.6983	-1.03105	6
17.4068	-3.34949	2
-11.5714	4.66078	4
1.04316	6.75868	3
-11.0252	13.4611	4
-7.00738	-0.721568	5
-1.3306	7.70496	3
18.6969	-2.47591	6
-5.69359	8.18457	5
-0.490179	6.24509	5
-3.03533	7.77438	3
-12.8282	6.0703	4
0.277998	7.29634	3
2.21873	4.4927	5
-8.68237	4.79753	4
-18.2219	-14.844	1
-12.3706	4.67092	4
-3.64202	7.15856	5
-0.379038	7.44555	3
-8.48788	8.09839	5
-5.76438	7.25563	5
22.828	-5.2633	2
-9.6383	5.3569	5
3.07202	7.39855	3
-13.0111	5.56041	4
-0.0451853	7.36497	3
-6.22801	8.20735	5
-13.2601	5.00977	4
-16.6708	-13.7215	1
-4.74807	9.55054	5
-12.279	-7.83554	1
-14.8537	4.65496	4
-12.4715	-10.2075	1
-19.8318	-14.4247	1
-19.4441	-11.367	1
-6.83513	9.48824	5
-19.8829	-17.6902	1
-12.5396	6.4959	4
18.7102	-4.51406	2
23.5765	-3.85951	6
7.94392	3.54573	6
-12.7414	-14.2241	1
25.6312	-4.10737	6
7.30546	4.00818	6
-1.74968	6.17583	5
0.661507	8.0639	3
16.8268	-1.71628	6
8.23199	3.60353	6
-8.26673	8.44282	5
-11.4335	5.60608	4
5.27296	4.74058	5
15.8093	0.553276	6
-13.3467	6.28466	4
-5.17151	2.15013	3
24.0009	-3.36429	6
19.8114	-1.44816	6
-12.9375	4.01707	4
-12.6732	14.828	4
20.6926	-1.83227	6
-9.73427	-9.19502	1
-12.236	13.8444	4
22.6219	-5.05891	2
-13.383	-12.3695	1
-8.68322	-1.07015	5
-14.0211	2.2203	4
17.6777	-1.49712	6
-2.71946	6.99108	5
-0.517695	8.3127	3
-8.49222	8.9606	5
-14.1563	-11.4644	1
-18.3916	-14.2868	1
-17.479	-13.3888	1
23.6695	-2.39544	6
1.19002	6.63658	3
-19.5415	-17.5802	1
22.7388	-5.81716	2
-11.3675	4.73375	4
4.41622	6.91564	5
-19.358	-16.2605	1
18.984	-4.19203	2
-8.57174	7.31169	5
-8.12724	7.9706	5
18.4369	-3.7258	2
24.9003	-7.13238	2
2.6881	5.73538	5
23.0246	-4.73206	2
18.2438	-0.690789	6
21.6114	-3.18729	6
22.4682	-6.28204	2
-12.1532	-12.1199	1
-12.1207	15.0335	4
-8.13178	7.89897	5
-6.48093	7.26081	5
-20.9138	-16.0701	1
14.2658	-3.1197	2
-9.45731	-10.0947	1
-19.9395	-14.7624	1
0.0778361	7.60846	3
21.56	-4.5862	2
0.967952	6.45667	3
9.05697	4.19795	6
3.57546	5.79025	3
-12.7359	14.7696	4
-4.36982	8.50615	5
-6.88169	-0.896971	5
26.3174	-6.56604	2
2.25409	7.08031	3
-12.2471	4.65281	4
14.6151	-0.434409	6
-5.76522	9.13757	5
-12.7356	14.5479	4
1.11667	7.38328	3
-16.5477	-14.9576	1
-12.263	4.23519	4
-13.9702	5.36993	4
-1.632	6.09707	5
-9.08664	-3.73999	1
20.4132	-0.949078	6
-14.8102	4.95626	4
27.7042	-6.11503	2
13.3264	2.70024	6
-19.4287	-11.7566	1
0.0434429	7.74743	3
-8.97477	7.84782	5
24.6477	-4.05257	6
23.68	-2.63951	6
20.9447	-3.22138	2
-20.4933	-19.4811	1
17.0964	-2.60861	2
-0.0348033	8.30443	3
-13.0879	15.1048	4
-18.3975	-16.2083	1
-9.47141	2.75141	4
2.08758	6.47051	3
19.8573	-2.18599	6
-8.2714	8.29099	5
-6.11562	9.47864	5
-0.166178	3.87569	5
16.3627	0.207327	6
-18.1836	-15.3484	1
-6.44549	6.05374	5
3.39239	6.49024	3
-18.7572	-16.5946	1
-11.8553	6.08672	4
28.4071	-6.74779	2
-7.20106	7.8808	5
-7.83197	4.15748	5
1.13416	7.18141	3
24.0826	-4.57802	2
3.36464	7.10148	3
20.834	-3.60621	2
-17.7683	-14.3834	1
-20.4258	-17.7713	1
-4.86857	7.35191	5
-7.85239	8.88062	5
2.74996	7.12507	3
-12.0367	4.65608	4
24.9888	-5.1887	2
18.6931	-1.15466	6
-7.0343	7.78385	5
-1.04572	6.22798	5
-3.21631	6.53075	5
-12.232	6.12881	4
-11.3082	2.65978	4
-13.7034	13.2348	4
2.2445	7.2687	3
-13.9934	-7.95375	1
18.3056	-1.30223	6
-6.36679	1.16175	4
-7.40649	6.69953	5
-12.7606	6.1699	4
-9.09678	8.1837	5
-5.80567	7.50362	5
0.374032	6.49233	3
1.72359	7.86028	3
22.2858	-3.30726	2
-10.4824	2.33939	5
20.4421	-3.75665	2
-13.5122	6.13643	4
-12.0992	6.65528	4
-12.6938	14.7177	4
-0.187587	7.52512	3
-11.3759	6.99323	4
24.0865	-4.47784	2
-8.3759	8.14806	5
-6.44763	5.74298	4
1.98891	7.08092	3
1.95047	7.78744	3
-14.4971	3.98732	4
0.0896344	6.97068	3
-17.2517	-14.2618	1
-14.1429	6.14255	4
-8.19223	7.67904	5
-12.4355	14.7605	4
19.0497	-0.830826	6
-11.2824	11.8228	4
-5.42536	7.20926	5
-0.60619	7.25338	3
-12.2662	7.01306	4
2.70355	6.55196	3
-4.80944	5.47281	5
-13.3556	-11.1926	1
-18.4617	-14.7898	1
21.8802	-1.69342	6
2.27584	6.22851	3
-13.3422	14.0229	4
21.226	-3.58209	2
21.13	-3.28074	2
-8.42133	7.90528	5
18.5575	-3.12453	2
-0.245762	7.90543	3
-14.4219	-7.84835	1
-0.0341929	7.15225	3
22.1039	-2.38538	6
-0.436809	8.97439	3
23.0863	-4.21314	2
0.313393	6.7987	3
-8.0953	10.3809	3
-20.9321	-17.7409	1
14.5298	1.10488	6
-3.40979	9.40216	3
-2.90217	6.35678	5
-0.269971	9.02393	3
-19.609	-15.4448	1
-1.21006	4.68435	3
-13.187	5.92286	4
0.461495	8.19516	3
-3.87649	5.70247	5
-4.67553	-7.20924	3
-11.5617	6.88573	4
8.26782	3.91255	6
22.0138	-3.425	2
-0.0403347	7.14988	3
-5.59426	7.33398	5
0.595402	5.26908	3
-11.3575	6.82097	4
-2.45199	7.54157	5
-12.6196	15.0283	4
-6.43446	6.22465	5
4.85008	3.39968	5
-11.3898	4.92372	4
21.7066	-3.19898	6
26.7206	-4.33021	6
7.42053	3.86321	6
-14.2135	4.56089	4
-4.95543	7.51196	5
0.0821712	8.18837	3
-0.10818	7.33577	3
-4.31536	6.90503	3
-12.3439	14.6927	4
-4.53817	5.95697	5
25.124	-4.84328	2
22.9301	-6.24741	2
-18.0057	-14.5004	1
-19.8037	-16.6743	1
5.33197	5.11625	5
23.3281	-3.04961	6
24.4172	-2.64367	6
-20.0673	-15.999	1
-5.59656	7.53264	5
0.449773	7.22505	3
15.9302	0.221345	6
-13.3749	5.77842	4
-11.0358	4.78143	4
-13.1444	15.1334	4
25.885	-4.22129	6
-1.23981	8.04318	3
2.59473	6.45792	3
-12.3085	6.15458	4
26.0898	-3.56427	6
-8.58527	7.46692	5
-1.54989	7.59828	3
-5.9326	7.97383	5
-2.18139	9.03013	3
-12.1154	14.9104	4
29.3022	-5.65068	2
-5.83153	6.98596	5
17.8246	-1.57956	6
20.2036	-1.06342	6
-8.61703	7.78742	5
-2.21116	1.51167	3
-21.14	-16.3303	1
2.17487	7.27241	3
-0.735427	6.44813	3
-19.8167	-16.9174	1
-11.372	13.8211	4
-13.6576	6.34492	4
0.068877	7.11754	3
-0.704968	6.25414	5
-20.3762	-17.9768	1
-9.72625	-0.802644	1
5.73509	6.39904	5
-11.2822	7.25281	4
-11.9336	-10.7632	1
-8.15468	8.68572	5
22.2623	-2.96588	6
-19.0505	-17.3561	1
-5.12022	6.64236	5
-7.0561	8.84214	3
24.7151	-6.41668	2
-0.529342	7.54469	3
-17.3136	-13.7817	1
-8.974	-12.9838	1
-2.98942	2.92506	3
17.8664	-0.115742	6
1.00341	5.97954	3
-12.2847	5.86775	4
-18.6278	-14.0628	1
18.3653	-1.51446	6
16.1559	-1.71329	2
18.6203	-3.7805	2
-1.72312	6.84515	5
-9.22882	0.725433	5
-12.7019	-10.7167	1
-17.7252	-14.0681	1
-19.6264	-15.2547	1
29.0047	-7.2258	2
-11.6655	6.7647	4
19.9528	-2.39203	6
-14.1897	5.85777	4
1.34651	6.49182	3
20.507	-3.04097	6
-13.0918	14.7483	4
23.5555	-4.45768	2
-9.4602	-6.11634	1
-7.0535	6.63344	5
1.47043	6.24513	3
3.81769	4.86909	5
-6.61539	5.41546	5
5.96386	3.76474	5
-9.34398	9.63196	4
-10.8866	-9.82918	1
-11.3413	-14.9195	1
-6.8007	8.00562	5
-2.36916	8.99028	3
-13.0896	6.68577	4
0.951827	6.98922	5
-12.6331	15.1347	4
26.8489	-5.90237	2
-5.62364	9.50228	5
-13.1767	5.61619	4
19.2781	-3.40528	2
-16.8913	-13.6279	1
4.44618	6.63103	5
13.405	-1.90231	2
-8.88212	1.31864	3
-11.6584	6.30537	4
-9.87468	-13.9654	1
27.9563	-5.98071	2
-7.55085	5.57293	5
20.8562	-4.39662	2
18.6614	-3.59801	2
-7.15744	1.98881	3
8.7642	2.91915	6
21.8954	-5.67959	2
-17.5684	-14.3166	1
-5.32319	6.75057	5
-16.9667	-16.0001	1
-4.41527	6.9274	5
-13.7611	5.71693	4
-18.3451	-16.8076	1
20.9468	-4.99731	2
-4.72077	6.87164	5
-13.0079	5.35889	4
22.404	-2.47804	6
-18.2725	-15.2768	1
20.9761	-2.61525	6
22.2872	-3.00675	2
-11.6246	6.44386	4
-20.592	-16.2545	1
18.1995	-0.711902	6
-7.13743	8.5659	5
-18.786	-10.2298	1
18.2015	-0.0999062	6
-20.0179	-18.6875	1
22.0082	-3.60917	2
-9.83889	-4.53326	1
-18.2118	-15.2041	1
-11.915	7.15023	4
-5.358	7.67753	5
-20.0024	-18.0563	1
7.11519	2.78925	3
9.88882	2.87998	6
2.39879	6.6226	3
-0.614389	6.90508	3
-18.2661	-9.68499	1
7.83005	4.34633	6
-5.42007	6.97086	5
-8.0739	6.41701	5
-1.19088	7.14193	3
-9.78203	5.36659	5
-8.53656	7.93496	5
-11.6921	6.85197	4
-3.17482	6.71185	5
-14.2534	6.87216	4
0.00727584	7.41879	3
22.9735	-4.30581	2
27.2876	-5.65513	2
-1.16318	6.6141	3
27.2128	-4.4406	6
19.4483	-1.30373	6
14.8054	-1.28733	6
-14.1993	-12.0255	1
-11.8045	6.19314	4
21.9266	-1.42847	6
0.827177	6.58255	3
6.86968	5.85819	5
-6.59718	4.80538	5
-12.9811	15.2167	4
-14.2187	4.98494	4
28.797	-6.03464	2
20.878	-4.67061	2
23.8402	-3.23786	6
-7.88484	9.6154	5
-4.26571	7.00054	5
-11.5032	4.1965	4
19.9927	-2.83034	2
21.5277	-3.19051	6
1.78438	5.16633	3
-7.89721	7.78445	5
5.55913	5.93209	5
18.5039	-2.51562	2
-4.46356	7.47679	5
-3.15493	7.40718	5
-14.652	6.21432	4
-8.83719	-5.46383	1
-14.0658	-9.99766	1
-19.3555	-16.9731	1
0.544661	6.86313	3
-1.45116	7.73089	3
24.9129	-3.50891	6
22.8309	-3.11908	6
-18.9611	-15.4978	1
-5.42291	5.79128	5
-11.4775	15.255	4
-1.01563	6.9787	5
-6.83395	7.44402	5
-1.60206	7.50623	3
-8.18571	8.70014	3
-7.37462	2.77588	4
-13.1508	15.4162	4
-2.53796	7.79114	5
0.743573	6.99468	3
19.6641	-2.10522	6
-11.5188	6.88646	4
-5.80142	5.44905	5
-7.90394	5.48333	5
-11.8583	7.10744	4
0.89901	5.98846	3
-7.31429	8.38761	5
-8.95908	7.62233	5
21.9201	-4.26675	2
-6.89912	8.14577	5
-19.8683	-16.8682	1
20.5878	-2.25138	6
22.6664	-3.90668	2
-12.9451	4.25824	4
-13.1013	5.76042	4
-19.7448	-17.76	1
19.0331	-0.44007	6
-20.4574	-18.7824	1
-4.84015	6.38588	5
-13.9105	14.3597	4
22.7703	-3.06429	6
-20.0141	-13.2389	1
-7.59992	7.98773	5
15.0623	0.799713	6
1.41789	7.70127	3
-12.6658	16.0334	4
1.03674	7.25035	3
-4.06847	7.23891	5
21.3444	-3.93181	2
-6.1169	7.30989	5
26.9478	-6.28989	2
-19.0336	-11.8634	1
-9.6957	-11.4846	1
22.15	-1.86351	6
-9.09492	3.85889	4
-4.4571	8.40923	5
-17.4518	-9.80396	1
-13.3468	15.3267	4
-3.23928	8.94686	3
24.9818	-5.81837	2
-9.39302	-2.81823	5
-12.7889	5.84949	4
26.2163	-3.33446	6
-12.1896	14.6051	4
-4.47918	7.60471	5
2.84767	6.39263	3
0.970948	7.29549	3
-13.2587	6.97255	4
21.7684	-2.44587	6
-13.7496	4.90237	4
0.868719	7.62867	3
0.255509	7.36441	3
-12.6319	-5.79913	1
24.1524	-4.11705	6
-12.667	7.52118	4
-2.37255	6.71465	3
17.9833	-1.68261	6
-17.5945	-8.18568	1
1.33898	7.27655	3
-18.0635	-15.5147	1
23.6975	-2.88888	6
-7.58531	7.82548	5
-5.46372	8.30211	3
-6.24206	7.92197	5
-15.4316	1.43769	4
-11.7435	6.6188	4
16.5744	1.04391	6
-8.59193	-10.0272	1
1.6835	7.38827	3
-17.8154	-16.1739	1
-10.9598	4.54563	4
-12.8258	16.0389	4
20.6761	-4.24005	2
-18.4734	-15.147	1
-8.91758	-0.770132	5
-6.95229	10.2241	5
2.14068	5.50535	3
18.4775	0.243374	6
-11.2168	12.2797	4
8.82392	3.15488	6
-8.53861	6.92907	5
-1.19095	6.47251	5
-8.69595	7.15861	5
-4.49544	6.66764	5
0.557081	7.31305	3
-13.3372	6.22728	4
-9.90535	-10.0186	1
-17.6477	-14.5793	1
-18.9035	-17.3108	1
-12.6815	14.3933	4
25.2114	-4.78906	2
-6.91897	8.96759	5
2.79643	4.73296	3
23.3561	-3.15555	6
-2.83357	8.55913	3
-6.57753	7.63256	5
-7.79984	3.98579	4
-13.1226	2.67878	4
20.7946	-3.71464	2
-0.641089	7.41426	3
-9.26517	2.86546	5
-14.4162	5.6331	4
16.0343	-1.07905	6
-11.9461	6.00121	4
-2.45862	6.7535	5
-14.2827	6.5961	4
-0.639048	7.49184	3
-4.83735	8.2574	5
-0.56993	7.566	3
-18.7206	-14.6638	1
27.9442	-7.38767	2
-10.1125	-2.46471	5
-17.2827	-13.7283	1
-1.58673	7.76859	5
1.53414	7.6608	3
-6.99799	7.13523	5
-13.44	5.97636	4
17.1574	-0.330475	6
16.5794	0.551309	6
15.4795	0.630181	6
-12.6362	15.016	4
-3.67877	6.92978	3
-7.39879	-9.0616	1
21.5008	-4.67675	2
-11.4294	3.70865	4
-5.96286	6.46892	5
-7.09995	8.67285	5
0.460956	6.36536	3
-15.4794	5.49704	4
-7.36753	6.18405	5
0.191031	2.50007	3
18.6973	-1.95669	6
-13.1593	5.56321	4
1.69187	7.92946	3
-11.7357	-6.40331	1
-12.6865	4.36506	4
-18.8427	-16.4005	1
-12.574	7.903	4
-9.34984	-13.1663	1
-12.2464	4.73888	4
18.3545	-1.69403	6
-4.559	6.88855	3
-5.92086	7.18852	5
-7.57676	7.14185	5
24.2929	-3.71502	6
-14.5237	0.66939	1
18.4789	-4.01657	2
-20.4429	-13.9393	1
22.1571	-3.82586	2
-2.62293	7.73791	3
-11.3572	4.50651	4
1.39345	5.17215	3
4.69593	6.37033	5
-18.0752	-14.6709	1
-12.8447	5.17321	4
-13.1727	15.0752	4
-18.5905	-15.0886	1
1.95547	6.77782	3
-6.57882	7.83342	5
-4.88403	7.85472	5
0.762278	7.2742	3
6.99406	4.07178	5
23.6751	-5.96718	2
-12.0748	6.89097	4
-12.8557	15.2894	4
-8.17706	6.21361	5
-7.42902	8.04002	5
-9.17057	-5.16911	3
16.2259	-0.524465	6
-15.7316	-8.14077	1
-17.4824	-14.7528	1
-18.7023	-11.7601	1
-7.00806	6.51603	5
17.673	-0.321008	6
-15.3755	3.04253	4
-1.63083	3.24697	3
9.38049	3.79534	6
24.4938	-2.88838	6
-2.23905	6.41457	5
-11.8351	4.2936	4
9.90692	2.88283	6
22.0482	-2.89147	6
3.05127	7.27537	3
-9.47564	3.31571	4
23.5033	-3.601	2
-7.00444	3.30815	4
-12.2538	15.1278	4
1.54732	6.94248	3
-6.39747	8.39931	5
-19.2758	-17.0855	1
-20.1343	-18.05	1
17.1754	0.72877	6
-14.3309	4.64153	4
-17.6611	-9.9965	1
-18.4874	-16.3994	1
-12.3003	7.07427	4
-7.13696	8.56419	5
-11.4254	6.62161	4
19.3959	-3.74922	2
0.436681	7.84492	3
16.8992	-3.09259	2
-19.0256	-10.3609	1
-12.5684	4.55878	4
-6.4027	8.32157	5
1.33844	7.72061	3
-15.7436	1.15263	1
-12.5607	5.46061	4
-8.27746	1.94959	5
16.4	-0.816594	6
16.2132	0.455792	6
-2.46988	7.29228	5
-8.8065	-7.09864	1
[truncated: 30,820 more rows]

## Sheet: 2B
PC1	PC2	Pseudotime
17.2294	-0.610633	3379
-17.2296	-13.2006	6043
-14.9008	1.33233	6610
-5.16307	7.41676	645
-3.31718	8.09121	4628
-12.4855	15.7328	10578
-3.81469	6.17894	1056
23.2854	-2.98639	6057
27.5295	-5.19536	8801
18.4282	-1.16029	3467
11.9047	1.91208	1773
-4.57974	4.96056	1603
-3.89092	7.26581	60
-16.7338	-11.9252	5632
-15.001	5.57082	8932
-12.0471	7.36711	9467
23.5756	-3.03359	5494
16.6254	-2.8705	9724
-13.3457	5.85285	7655
1.47297	7.02017	6001
26.1037	-3.83067	6158
3.68839	6.91042	4425
-19.6358	-17.2635	9065
-7.89865	7.90447	1317
-20.8084	-14.1136	8184
20.3965	-3.10974	8272
-8.02555	7.69869	1280
-7.99284	9.60729	3009
-18.1212	-14.6642	7007
17.9869	-2.25155	6959
-2.62572	7.6649	5605
23.8269	-5.88932	10999
-7.7439	7.40315	1204
21.3035	-3.11943	7567
-13.3127	6.88133	7966
3.0193	6.58427	1242
-18.3616	-13.7537	6496
-13.1238	6.09434	7856
17.0324	-4.17821	11318
1.20438	7.38972	5452
-13.9938	-11.4002	4865
-7.28124	8.75979	3182
-10.0974	-5.05638	3234
-11.3411	5.5815	8377
-0.00927	7.69142	4414
-19.2604	-16.1668	8202
18.7475	0.277602	2492
14.8158	1.95207	2029
-13.8467	5.85463	7093
-4.91841	2.43721	6318
-5.58552	6.26641	962
-5.96645	8.23572	292
-7.68053	2.65389	6472
-12.1766	6.29398	9398
-2.96102	3.70123	3451
-12.7511	15.3075	11547
22.0853	-5.33339	10580
4.27294	4.94476	738
-12.8349	4.5472	9341
4.62238	4.57866	860
1.14871	7.96771	5690
2.08433	6.71039	5228
-11.244	6.81038	9635
-0.444793	6.65549	2358
19.4018	-1.44908	4165
-21.1721	-17.8033	9520
-6.30727	2.76445	6446
-5.55811	7.71006	6293
-14.9232	-12.9618	5312
-1.9469	6.53125	108
22.7054	-1.99212	4011
-11.3516	4.51359	7933
-10.1681	3.36031	3002
-18.2089	-14.9602	7236
1.42418	7.04213	5002
-1.30766	9.52853	4038
-14.8381	5.79457	6836
3.17654	6.71345	4400
22.2415	-2.21892	4035
26.1478	-4.33665	6839
-13.8477	6.51798	7730
-2.38681	7.33415	1777
-0.627532	8.5953	4066
14.337	-0.0472353	2280
0.777746	8.15971	5925
-12.8527	14.7319	11144
-13.5382	15.7798	11481
-14.1442	-8.48485	4193
2.61164	5.9594	5851
3.15358	7.54484	4835
0.802301	7.6511	17
-13.3809	0.237244	3307
-17.2303	-13.6608	6103
-11.9365	6.84089	8839
-12.0083	5.52632	7946
-1.68972	7.13858	4529
-10.1058	-1.85413	3620
-7.63232	7.89142	644
23.3499	-3.22448	7172
-0.0041884	8.27902	5013
23.2359	-4.58738	9266
-2.88032	8.48157	3558
-19.3872	-17.2751	8959
-11.9898	6.74568	9308
0.483529	7.49258	4441
9.32757	3.51711	1446
-14.911	5.69341	6740
0.238456	6.84909	1971
-12.2743	4.44065	8424
0.147514	8.93193	3802
-14.2913	5.57173	7572
-5.15436	7.71422	117
-14.5834	5.20577	7565
25.7106	-6.5322	11135
28.8838	-6.5403	10040
-12.3849	5.43812	8744
21.9012	-1.35703	3432
-12.3506	6.08401	8756
15.7856	1.50123	2140
24.9568	-5.66355	10952
1.4651	8.2751	5794
0.549056	7.1589	5564
0.848667	8.0604	4214
19.3285	-2.14925	6883
15.9603	-0.890378	4868
0.192517	7.44517	4891
-12.9111	6.59616	9650
0.180382	6.66677	5665
-16.9639	-12.8999	5900
14.8301	0.460868	2350
-12.0184	5.7733	9088
-6.26364	5.10431	5402
-8.94683	8.08582	1501
-5.73547	3.46474	6471
-9.81854	-6.13022	3400
21.6806	-2.40015	5428
24.6255	-3.29754	5952
-0.917152	7.13892	5129
-8.17538	-8.57492	3727
-9.00632	1.30815	2455
-11.277	-9.29991	4080
-9.46192	8.33453	1768
13.0228	-0.394401	3555
-14.5457	-6.2562	3979
-19.1088	-15.626	8043
-3.61387	1.12799	5290
-13.1073	6.91667	8026
-11.9203	13.6233	9777
-18.9421	-15.3563	7868
-6.87759	3.36078	4130
28.023	-5.38443	7979
-11.9842	6.25409	9685
-11.3227	12.8231	8460
1.72263	7.31383	4898
-6.17243	2.99851	6495
-5.46795	5.54933	2051
-6.91156	2.72061	2231
-11.6946	7.03258	9028
-12.7724	5.78897	9735
-17.8374	-15.6507	7523
-5.45151	8.45508	544
-11.9212	7.10186	9489
-10.8663	14.803	9964
-13.1594	6.552	9156
-14.3909	6.37942	7571
3.20122	5.30526	5469
-4.65246	6.4564	6131
-10.2774	13.3007	8557
19.701	-1.88434	5224
23.1602	-2.45601	4512
-6.26629	8.13253	154
-13.2384	6.07038	9345
-5.48513	7.72004	491
-1.30157	8.27058	6030
-12.573	13.9123	10398
-1.53284	5.28916	2455
-4.29513	6.5748	1240
-11.9022	6.17107	9111
-0.725916	9.71105	4301
16.4109	-2.04566	6935
-7.71463	7.12046	1767
25.6631	-4.97084	8524
-7.00219	5.60678	2062
17.9846	-2.11405	7164
22.8099	-8.61023	9178
22.103	-5.03935	10408
22.0069	-1.70247	3802
-15.0238	1.07769	6508
-11.9665	7.06267	8746
17.1696	-0.402327	3016
21.237	-1.77818	4344
15.2573	0.722764	2756
-3.63447	6.96792	948
21.9767	-2.2974	4482
-3.73996	7.36644	1727
19.8376	-1.78853	4550
-13.4393	15.4358	11296
-7.4168	-1.04914	3288
-10.9747	13.1604	8461
-7.97916	7.35326	584
23.6208	-4.7532	9194
-6.80214	7.68301	1073
-7.84407	0.326693	2530
-7.76335	7.73249	990
-13.2894	6.74174	7376
-13.3386	6.72251	7721
-4.10921	6.03985	1548
19.7479	-4.65665	10704
-20.101	-13.1082	7930
0.395777	6.47418	172
14.4435	1.29263	2107
-1.90483	7.33363	4142
-5.39295	9.14939	3057
-6.15792	7.13079	1130
18.5058	0.0372743	2708
-6.61355	7.67084	472
27.1373	-6.24266	10529
-18.8612	-17.8346	8971
-18.6999	-13.9818	6955
-13.2798	16.7798	11554
0.698089	7.35355	40
-7.02422	7.61092	346
-10.9062	6.30395	7834
-12.5565	15.3967	10106
-15.1035	-7.43721	4364
-7.60284	-0.604855	3635
-13.1248	15.3119	11420
0.660666	6.65451	5326
21.2994	-1.95567	4219
21.0419	-1.54948	3565
24.1044	-6.06251	11033
27.8923	-6.67001	10216
-4.83387	6.95829	1731
19.8491	-0.83102	3305
-6.95743	8.85523	2743
-8.8025	8.53153	922
21.5048	-1.48124	4100
-11.4691	6.07329	8630
-19.1707	-17.7655	9305
-5.66889	8.16401	105
-18.8889	-16.6965	8360
-7.07848	9.8628	3250
-0.445464	7.6798	6035
-5.14333	5.80217	1409
-3.99058	3.01921	6336
-18.8751	-15.2291	7514
-11.1696	5.08398	7318
-19.1243	-15.8892	8212
7.67931	4.04875	1178
-18.9672	-15.5883	7565
-15.5449	0.834827	3490
-0.0007591	8.61427	3601
-12.5766	14.9239	10706
-14.7181	2.49584	3136
-14.6867	4.155	7958
-11.8794	14.1264	10377
17.3038	-0.644247	3799
-19.0599	-14.3721	7138
7.39185	3.66081	1211
3.10572	5.59862	2581
-8.63754	8.07577	1340
18.7107	-1.34373	4320
-2.34266	7.02834	5986
5.27289	4.3184	923
-8.14315	7.48535	1387
-21.0343	-15.0688	9033
-12.2005	5.46031	8845
22.1782	-2.54915	5959
-8.1897	8.16428	625
4.5574	5.77106	370
0.265701	6.78827	3178
-1.45255	8.11509	4917
-12.1106	6.32402	8623
20.7126	-2.99518	6166
-17.9071	-15.0893	7180
17.9567	-2.72293	10020
-12.224	14.959	10406
20.5464	-3.18001	7233
-12.9764	15.8992	11222
10.7654	2.44157	1673
-3.44035	7.04838	107
-19.4419	-18.1329	9427
-1.61558	5.65948	198
-1.85342	6.57917	246
23.2609	-5.93054	11342
-7.65525	4.64807	2738
-19.3103	-13.9969	7249
16.7909	-1.17478	4385
-10.8987	4.28913	7409
3.33218	4.62434	715
24.5541	-3.65917	6226
-1.7259	1.79872	6197
28.5718	-6.4107	9774
-10.008	-3.77509	3321
-14.2184	7.35177	6928
19.5282	-1.13628	3779
15.2179	0.91088	2258
-18.9779	-14.7897	7475
22.5488	-2.41863	5174
-14.1003	5.47749	7840
2.65411	5.8603	4622
0.254742	5.81097	5201
-12.1519	4.89283	8266
-10.1229	-2.73362	2904
-15.7391	-4.84681	4060
0.795834	6.89827	3922
3.06054	6.67415	4479
-19.7107	-15.5495	8026
19.3053	0.27021	2356
-5.94268	8.73229	20
-8.26862	8.575	4265
1.80289	7.65237	5420
-11.1398	13.2919	9662
-5.17897	6.11817	1467
8.45672	4.17027	1297
18.6006	-0.347036	2931
-15.0312	4.99457	7473
-12.0482	6.56622	9419
-19.0549	-13.0555	6486
1.03688	6.36072	2351
-18.762	-14.7518	7117
-14.308	-7.03267	3944
-13.115	5.85983	9523
-12.917	4.30505	8327
3.55144	6.33783	5234
-11.1957	5.14936	7789
-5.9966	7.66462	373
23.6752	-3.32355	6104
-17.1332	-14.0806	6386
-6.77532	8.01143	467
-19.2219	-16.2874	8659
-5.60671	7.84325	368
-1.863	7.92813	4549
-8.43809	8.28712	1147
22.4102	-3.86639	8328
-9.89186	-11.169	4243
-6.62	7.33603	703
-19.0419	-14.9822	7690
8.51694	3.93711	1352
22.3162	-3.63335	8933
-14.2985	-4.8874	3712
-13.302	4.9875	7630
-19.1545	-14.0306	6714
-7.71822	3.99126	2179
26.0847	-4.76573	7924
-14.2232	4.92827	7468
-19.1869	-16.3102	8301
-12.5679	-8.39586	4145
-12.4875	6.33954	9705
-0.380376	6.44686	3081
1.89308	6.2636	5942
25.1502	-3.15363	5884
-5.4292	8.59651	3019
-12.2182	13.5107	10661
-1.81919	7.74672	6
-19.3929	-18.125	9197
24.0117	-6.21285	11105
-18.8731	-13.5336	6631
-4.11391	8.28623	4286
-4.74367	6.20909	1179
-8.22852	4.92695	2148
1.13108	9.05462	4492
7.11877	5.61004	2651
-15.1985	1.89069	6410
-11.934	7.08313	9138
-12.3272	14.5292	10598
28.6232	-5.69234	9039
23.3616	-3.37025	7257
-11.3513	3.64138	7334
22.2599	-2.89435	6193
-13.4186	-9.43721	4423
-4.78578	9.57332	3357
-18.9277	-15.5593	8115
24.1413	-3.51614	7005
-0.766757	6.88261	5127
17.6886	-0.0030648	2434
-10.3907	-1.99513	2874
-7.60729	8.28568	661
-13.647	5.23626	7583
-5.14906	6.52441	1250
-12.3178	6.81117	8608
-1.39242	1.46307	4793
1.55439	6.15055	5582
-12.7314	13.9439	10315
-13.3985	15.6675	11261
-17.9477	-13.1976	6065
-7.42695	9.87052	2675
-10.7867	-8.71105	3748
-18.5709	-15.819	7604
-8.20331	9.67891	2897
21.2226	-4.84075	10880
-14.7276	4.29877	7341
2.72213	7.04097	5070
21.2487	-3.69234	7884
19.3694	-0.386995	2919
21.3285	-4.15188	9758
21.0082	-5.63805	11430
8.18199	2.80818	1387
-20.9055	-15.4778	8930
-0.0638554	7.33461	5523
-0.565878	8.85899	4519
-0.849894	8.1575	5511
-17.4204	-15.6541	7362
-11.476	4.83218	8020
27.2388	-4.94364	7714
-2.03242	10.2255	3788
0.527872	7.04611	6065
24.1876	-6.68616	11443
-8.60959	8.0409	999
21.8885	-1.77564	4051
-0.0030133	7.4361	5996
17.2246	-3.4432	10588
5.33694	4.23196	979
18.2794	-0.193096	3733
-5.50899	7.5821	337
-5.04558	7.1527	629
-0.36632	6.06313	3221
-11.1885	4.85796	7864
-20.0839	-17.5889	9259
-18.5068	-16.4065	7818
-8.89758	8.91076	2542
-9.48167	8.55066	1075
-12.2505	12.9357	10202
1.71257	7.03001	5112
8.38935	3.7112	1339
-13.0205	4.88945	9003
15.852	-0.789462	4909
-20.0122	-14.8038	8293
-19.3118	-16.4952	8724
-6.81313	7.18906	874
25.6776	-4.98018	7653
-6.79227	8.03798	334
22.273	-1.78886	3672
18.7548	-4.20843	10304
-0.887705	7.12799	6063
21.7498	-5.36581	10965
11.5773	2.24133	1777
-2.05049	5.23338	2821
20.4297	-2.48449	6008
-19.0865	-16.5426	8473
-12.1741	15.2282	11192
21.7355	-2.38113	5333
-18.2855	-17.1905	8569
-1.52206	7.37557	2338
-7.74874	5.08861	2087
-13.5809	2.11907	3036
18.6284	-1.50221	3811
20.751	-0.665734	3295
-8.40348	-3.44636	2914
-13.2127	4.39369	8563
-13.2763	6.04129	7286
-7.09664	6.12189	1953
6.76027	4.34632	1114
-11.4134	4.21717	7584
25.2298	-3.5698	5775
-0.758397	6.59091	5957
-18.2749	-15.0554	7186
-7.66938	8.83006	768
4.61152	6.20038	2643
16.9409	-1.99812	7025
-11.2405	-6.32028	3526
-11.5798	7.55879	7141
1.42287	7.44186	4678
-6.06137	7.93999	594
-12.9816	14.7154	10936
-4.92552	7.95741	862
-2.52873	1.51263	5220
-1.27318	6.63655	191
-0.273845	7.22878	5958
23.2399	-1.77876	3668
-9.62502	3.08553	7051
17.22	-0.949108	4852
-7.03773	-6.91088	3318
-6.78672	-5.8176	5006
23.6292	-3.40788	7404
-14.2545	6.38859	6760
-12.6112	14.5286	11152
-11.8828	6.21236	9145
1.16954	7.52967	5801
-0.636544	5.80777	6104
-13.0872	7.66945	7231
-8.12804	9.80286	3120
24.2967	-3.88183	6830
-0.466371	5.93894	4070
-6.25048	8.96658	3101
13.9275	2.02756	1936
3.03779	6.85454	3784
-11.4337	-15.3659	6469
-6.56268	7.69145	1015
-12.6388	15.812	11312
19.4697	-0.587357	3267
-18.7461	-16.3121	8125
-10.677	-9.66122	3904
3.61504	5.5617	672
-3.48867	9.61319	3688
-18.9475	-16.3484	7874
19.639	-3.76818	9426
22.6192	-5.48645	10784
-12.2844	5.28286	7323
1.49351	7.16409	5843
23.3721	-2.79872	4121
22.9265	-2.39443	4587
-11.7944	3.92886	8211
22.2259	-4.78962	10224
-12.7949	15.597	11588
1.88014	7.81884	5579
-12.7302	16.3098	11446
-20.2314	-16.2876	8846
-5.57034	6.27586	4044
-5.98684	8.51549	3089
16.7234	-1.82454	7371
-10.7332	13.4461	8076
21.5107	-2.96343	6321
22.0931	-5.65563	11330
-7.25807	8.05709	761
-0.649506	6.82711	2445
-10.1606	5.83035	7188
4.95822	4.04588	918
-12.3822	7.23756	9661
-10.4605	-11.3633	4506
-6.89071	4.97056	3371
21.7305	-3.68169	7974
-19.8883	-17.2793	8980
-1.61547	7.81277	5382
-13.1368	4.4438	6837
-9.36406	3.9721	2256
-12.2793	2.62375	2793
-8.32404	7.34332	1570
0.416289	7.03724	5275
-12.1741	6.76285	9327
-11.7283	6.13723	8791
-20.7285	-19.7668	9661
13.687	1.84732	2002
-20.0752	-17.5943	9245
23.7894	-4.84287	9096
-4.43738	7.02517	967
-11.69	7.27182	9410
19.8653	-0.633135	3068
19.0049	-3.72257	9817
-14.7181	2.52651	6503
2.5059	7.00254	6015
-19.2682	-13.2514	7046
-11.5205	3.12455	7672
-20.221	-18.1076	9356
22.7768	-3.89996	7996
-5.76653	5.21136	1992
-13.0466	15.6222	10939
-12	6.56084	9171
-2.56235	6.19642	2017
1.73893	9.01313	4613
-1.39848	8.27373	14
4.75101	6.52666	4672
11.6889	0.203113	5850
22.6467	-5.93511	11115
-19.8063	-14.5372	7624
27.2571	-6.68027	10790
-12.8764	15.178	10787
2.44928	6.73579	5409
-0.168317	7.393	5823
0.569509	6.70203	4986
1.62145	7.096	5635
-18.9394	-15.4242	7699
-7.32648	7.74423	1193
-0.616892	7.59079	4485
-14.4631	-13.298	5747
-1.3464	6.96158	1873
18.2723	-3.1009	3466
-3.03828	9.77584	3775
-11.5993	7.31373	8950
-2.96763	6.65118	4517
-18.5556	-17.1877	8965
-5.51209	8.6853	425
-13.8185	6.43354	7579
-12.0313	4.16852	8035
-8.30533	8.55931	2790
15.6489	0.554293	2500
-8.57274	7.74685	1388
-10.5578	3.46921	7125
22.5729	-2.99101	6076
-0.349857	7.97536	4690
-4.53021	2.10014	4062
-11.516	14.9776	10328
1.33984	8.09344	5441
20.7134	-2.5317	5662
-13.3561	15.8363	11513
23.7478	-3.39549	6268
-5.9806	8.32226	307
-1.34801	8.86158	4041
22.942	-2.30133	4595
18.7048	-4.20246	10351
24.4451	-5.59235	10203
17.1947	-0.161503	2838
-12.283	5.727	9352
-7.28254	7.91001	640
24.4836	-4.19498	8225
21.4907	-1.77513	5016
-6.2541	8.12589	255
-11.9779	4.36454	8849
-18.6369	-13.0399	6230
26.3267	-5.72358	9884
-7.86129	6.93337	1754
1.89511	6.76313	5708
18.4667	-0.0489038	2885
-10.2876	8.93182	1626
23.2718	-2.33805	4910
-15.4787	-9.10239	4114
-1.147	7.65791	6069
14.7962	-2.26084	11018
2.78469	7.66732	5847
21.1066	-2.94311	6553
-11.4173	-8.12702	3855
1.19485	6.63729	5962
15.2886	-0.300501	4150
-16.7294	-8.76267	4795
2.1196	5.76747	5507
6.12083	3.66749	1160
-6.99923	7.90717	983
-4.845	7.31261	513
-9.05653	-0.452453	2637
-5.39534	6.61208	1199
-13.4309	6.27823	7478
-8.14232	4.59477	2145
19.6644	-1.36641	4041
23.8826	-6.01096	11099
12.5898	-0.164315	4648
-20.9898	-19.6858	9655
21.3734	-2.6917	4986
-4.43737	9.74854	3787
-12.3653	5.34923	8500
-5.04037	6.51044	687
-0.14551	7.74865	5530
-2.84926	7.8195	4714
24.6513	-5.00205	8792
-16.4994	-9.02717	5073
27.4227	-6.0759	9834
0.251018	8.32122	5202
-12.2797	4.57647	8379
16.2759	-0.588682	5513
-6.66958	5.91932	2265
-11.3753	6.74895	8143
-0.124601	5.76832	320
18.2763	-0.671995	3266
-6.40191	7.80262	782
24.4309	-3.766	7174
-18.6499	-16.778	8616
20.9197	-1.25722	3651
-12.6442	5.62804	9273
-5.00771	7.16922	819
19.9224	-2.30402	6466
-9.51463	7.10733	1892
-5.77651	8.21936	383
-13.0955	5.38492	8688
21.6398	-4.33977	9893
-7.47859	8.06006	653
2.78818	6.59169	4842
-19.3572	-15.8103	7811
0.798181	7.5245	4533
-11.457	1.65654	2731
18.2603	-0.658943	2878
16.9993	0.33644	2292
-7.48218	8.37868	531
11.4251	3.38186	1620
19.306	-2.38001	6601
20.5142	-1.9739	4153
22.4257	-3.24058	7107
-11.7887	5.74363	8901
-11.8303	4.2244	8297
-4.49098	8.77898	4104
19.8025	-2.46961	6462
-12.8813	14.8419	10508
0.64793	6.80123	5459
18.5077	-1.27832	4018
2.80107	7.29995	4320
-12.9679	6.59356	7701
0.829774	7.90149	4640
-18.8916	-14.4542	7139
-9.15604	7.4515	1579
-13.7284	5.80052	6858
10.5868	3.01917	1647
-12.17	7.49751	9656
3.6962	2.77607	2555
-14.3958	-0.193811	3416
17.8952	-1.74221	5502
-10.5626	-6.7164	3452
19.6434	-2.27477	5340
20.1932	-1.94164	4169
-10.4477	5.90171	6539
-17.7402	-11.1297	5683
15.2475	-3.10508	11145
26.192	-3.69746	5566
0.295134	8.235	4905
-15.963	-6.4235	4484
20.455	-2.59174	6867
-6.60087	8.02826	2812
-4.90628	6.01485	1262
-1.3833	5.83799	259
-13.1203	15.4185	11342
-8.81315	8.5547	2457
-1.60311	7.15798	5762
-20.9014	-17.2572	9280
-1.42522	6.03024	2983
24.0735	-6.59553	11482
-13.7437	13.8478	10810
15.8788	-3.11194	10956
-8.23537	8.12776	1067
-17.4468	-12.6181	5818
5.93127	3.9671	1016
-8.62866	2.4844	2333
-5.70517	6.16384	1401
-19.499	-13.9257	8093
19.8874	-4.0304	10026
-4.47539	0.273128	6354
-14.1454	5.81938	6908
0.436626	7.84566	5378
1.99415	6.92695	3919
-3.62733	10.1642	3911
5.61149	5.08099	667
21.4738	-2.15875	4832
-18.0873	-15.0184	7148
-0.0662328	1.64422	6144
-6.13053	6.92199	1023
-3.26727	5.29277	1654
-9.39921	7.75081	1687
-11.8335	15.3213	9985
26.1452	-6.03586	10716
-3.42131	8.1055	457
19.2583	-1.10774	3366
-6.95646	5.90175	1982
-5.91788	7.74885	526
-11.3124	6.58638	8654
-3.49314	7.17021	4818
-13.3287	7.03653	7340
-1.82131	8.70195	4103
-5.83053	7.41481	477
-10.5102	-3.19237	2972
-11.5885	6.66179	8729
-19.2302	-16.2699	8607
-12.1756	5.61555	8422
-11.1073	-14.5561	6111
21.8583	-3.067	6359
-14.3219	5.73012	6892
21.063	-4.14565	9928
-13.9216	7.1458	7601
21.3595	-4.08474	9174
-2.76146	7.49235	1778
24.1171	-3.62458	7333
-15.2366	-10.8362	4860
-13.4878	6.12032	6819
-13.2282	-10.9515	4671
17.9354	-0.424021	3365
17.7917	-3.90573	10955
-12.3757	6.0078	9769
-13.6522	5.93619	6597
0.697475	6.72652	69
23.225	-6.71698	11399
-16.7358	-7.25127	4562
22.0915	-1.58419	3910
6.92475	5.17601	2118
4.88784	4.52227	870
-1.72566	6.47377	2393
-2.14159	8.50758	6134
-4.03613	8.75833	3294
-12.3802	14.7589	10603
-9.06896	-2.71626	2888
1.55696	7.38833	5053
21.2519	-1.96312	4323
-15.163	6.66736	6817
22.7571	-2.86415	5874
20.7821	-2.70187	6849
15.9939	1.21181	2654
26.8558	-4.24151	7520
-12.3588	6.84957	9759
-12.5089	14.0507	10394
21.3467	-4.59933	9704
-6.69091	6.65932	1374
19.1835	-1.57302	7406
-8.3905	8.57796	2835
-11.7781	6.51162	9155
-12.0042	14.2084	10034
1.15331	8.13628	5252
-5.5205	7.69068	586
0.192848	8.15883	4521
2.68054	7.21228	4365
4.321	6.93359	4056
0.503943	8.58422	4979
3.85308	5.56329	694
-7.94623	8.39914	735
7.93736	3.47701	1317
1.33357	8.57906	4991
-8.25275	5.51494	2744
-0.140491	6.48776	5959
-12.8618	15.1783	11070
-14.1595	-8.50217	4241
-19.0345	-16.9753	9087
-14.1021	4.52815	7390
-2.47684	7.01394	28
-5.45408	6.02738	6138
23.8052	-4.01001	7247
13.7894	1.87579	1992
-4.55419	2.86799	4073
28.398	-5.98043	8923
-5.48537	1.5357	4157
-19.1393	-15.191	7700
-19.7115	-15.1136	7888
21.5616	-5.56478	11246
-10.3199	-0.302643	2639
-12.3976	-9.84735	4274
23.9837	-2.86712	4763
-12.5754	14.4722	10522
-1.43248	6.40187	1718
25.447	-6.25028	10948
1.48344	7.41363	5622
-5.02702	6.03713	1130
-15.9471	4.20741	7117
26.2282	-4.98184	8226
-7.06747	8.03276	599
-13.8011	7.00852	7667
-0.03496	7.30342	4915
-12.7619	5.76763	9486
-12.4719	5.26642	9041
-11.9159	6.60182	9243
13.8667	1.06944	2037
27.9595	-6.30854	10192
-19.0767	-16.7945	8899
-15.5983	-13.5266	5857
1.43905	8.14001	4930
-11.7617	6.17988	9204
-2.40279	6.28019	4304
-12.1376	6.78807	9228
-6.89404	8.88248	143
-4.70645	7.69671	922
2.07478	6.95865	5601
-1.86682	6.7646	2196
-11.2088	4.54358	8065
20.0539	-2.05422	4270
-8.40693	-5.10077	3119
-3.095	7.19351	43
-8.25795	8.01081	1202
-2.21545	1.40454	5060
6.00497	5.14063	740
-7.46801	10.0248	2801
-21.019	-15.4979	8914
16.9858	-1.55009	4664
-2.75892	8.02263	4494
-10.831	5.20455	7477
21.4476	-2.59965	6065
20.3519	-2.29527	5386
-7.517	8.86693	445
1.73944	6.16689	5753
-2.0485	7.72679	4543
20.4946	-3.51698	8215
27.9828	-6.41654	9790
-18.6567	-15.7003	8133
-15.9794	-13.3696	5842
20.8577	-4.76997	10807
-13.5922	14.9767	11299
23.3262	-2.43637	4589
-7.75418	4.36364	2138
25.1488	-4.14608	6838
0.466211	7.83856	3947
20.5429	-2.57285	6559
-14.8431	3.35387	6445
-14.792	0.0667256	3485
-12.2645	5.71227	8559
0.572743	5.75461	6111
27.3703	-5.65489	9086
-10.2237	7.36544	2559
2.16951	7.61488	5227
-11.1018	-1.62171	2850
3.74054	5.09021	5428
27.3155	-6.07878	9550
-20.7266	-15.9151	9060
-19.7088	-14.6821	7546
-13.2254	14.6886	11063
22.7293	-4.60797	8813
23.7717	-4.53316	9447
16.5298	-2.54868	11010
-12.4719	7.14786	7240
1.10064	7.27301	5586
-6.08234	6.46734	1397
-0.13949	6.89547	5161
-0.631044	8.64344	4864
-6.0319	9.07355	6195
-12.869	15.1595	11402
23.7839	-2.74542	6028
-13.3123	6.22829	7919
15.3726	0.871083	2507
23.957	-6.90847	11460
-10.821	5.60479	2639
28.1165	-6.56741	10615
8.64124	4.0061	1316
-4.74844	7.08924	937
15.6582	-3.76014	10895
-8.2998	4.54054	2173
-3.45882	7.34596	392
-18.496	-13.8272	6776
-11.2982	1.72586	7266
3.32831	7.47655	5876
-1.66374	7.94231	4683
-12.6419	6.41718	9161
-11.2356	6.24428	9821
26.9204	-4.47731	7280
24.6423	-6.48964	11262
-6.07793	5.56898	3290
-19.7145	-12.7861	6602
-7.77551	-10.2823	4078
2.25769	5.80844	350
-14.5866	5.75673	7880
25.6904	-4.2642	7156
22.239	-2.89297	6291
-14.1358	4.99351	6731
-13.2068	-11.0943	4603
-1.77861	2.01925	6828
-20.0876	-16.6848	9164
0.86873	3.7924	547
-6.93902	7.70292	542
-12.5652	5.12392	8820
-0.0855304	6.89475	5675
-11.9282	7.39783	9086
21.5864	-2.76815	5940
-13.9411	5.77303	7317
-12.7465	4.71482	6763
-7.1459	5.43292	2181
-11.3288	4.60099	8057
23.0294	-4.41692	9135
-10.1151	-1.11276	2980
-5.06926	8.14554	124
-6.60372	6.90672	781
-13.5275	13.3547	10547
4.16671	7.21881	4468
-12.2518	15.1162	11089
-13.7064	6.0271	6455
-14.8644	-1.49977	3593
-18.7598	-14.7734	7295
-7.8261	8.79483	432
-2.99986	7.83599	4532
-12.1089	6.72864	9485
-9.48291	-4.00689	2992
6.09325	6.6148	2355
-12.2549	14.2637	10041
14.5458	-3.46497	10343
21.368	-2.2639	5343
2.75453	5.38103	5845
-6.51008	9.6648	3166
-13.201	14.9954	10766
-11.7174	14.7207	9811
23.5875	-3.34212	6517
7.49749	6.07383	2353
-8.29257	8.10675	1245
-8.78353	-9.05731	3781
-3.12459	6.7408	1790
-18.0678	-16.0765	7467
21.1658	-2.22598	6201
-14.2591	-0.911891	3430
3.7238	6.38371	5466
-1.8505	8.09901	4806
-10.4485	-4.90634	3251
-12.1325	15.3559	10268
-19.1013	-14.2366	7728
14.3704	-1.46508	6848
-20.2823	-15.6803	8849
-19.5323	-18.4228	9417
18.2692	-0.923903	3666
16.2891	-0.24597	5118
-19.0388	-14.9951	7664
-18.7303	-15.058	7761
-17.3566	-15.1323	7160
0.414045	3.71504	4763
-17.7754	-15.3948	7378
-12.0858	6.10236	8974
-8.33028	7.14563	1563
24.1901	-4.02428	7744
-7.65593	2.51148	3743
-7.94655	0.170521	2540
-12.4278	4.64698	8770
-17.7916	-13.9202	6380
1.22656	7.73703	5175
-0.127521	7.37289	5268
-15.5165	5.63168	9124
24.3423	-3.69631	6812
21.4427	-4.92117	10571
-3.89199	7.54721	14
-7.15472	-9.47068	4478
-0.144508	7.19473	5668
-12.1159	6.48962	9491
24.3647	-3.67416	6936
-9.96553	6.95377	8398
-3.66274	6.45485	1198
15.679	0.943859	2570
22.6462	-2.63494	5363
-18.6646	-11.9313	6040
7.10054	3.61321	1203
0.707675	7.08805	4896
-10.9682	4.26949	2407
29.0371	-6.15902	8965
-2.99351	7.19578	5005
20.7912	-0.672861	3608
7.68282	3.95157	1187
-6.03942	8.35144	408
-12.9158	5.31053	9395
-11.8913	6.6854	8582
-2.36475	6.43563	2171
-12.6081	14.8694	11011
-18.1234	-13.9446	7002
26.0244	-4.02457	6334
-16.6077	-7.18619	4648
20.995	-3.00663	6495
26.1809	-6.63288	10978
-12.8511	4.44755	9242
-5.91288	7.88569	149
-11.9269	6.95881	9527
-4.4496	3.65685	6152
-6.34674	8.10761	298
24.4336	-5.90983	10912
-18.7359	-10.847	5911
-12.3901	15.2236	10695
-6.4194	5.73693	1510
21.9858	-3.06836	6996
-18.5315	-13.59	6659
-19.6903	-14.4814	7972
-8.57841	-8.04408	4246
-9.77285	-2.24556	2862
-6.02216	2.66106	6518
-12.3608	15.3632	11266
25.017	-4.26118	8398
-13.6431	6.86533	7853
-0.122105	7.27887	5715
20.2864	-1.17486	4225
-18.4631	-13.4487	6875
15.7803	-4.10743	11214
18.6826	-2.10391	5938
-14.3622	5.11663	7264
-9.91979	2.71547	7109
2.32166	7.80395	5954
-4.53255	7.21669	973
21.3986	-3.39512	6878
-10.6425	13.6354	8714
-2.92947	7.15273	1154
-12.9429	14.7118	11178
19.5776	-4.48596	10260
-10.6966	5.74588	6552
-9.0246	6.86547	2708
1.00775	6.4731	5692
-20.2806	-18.5861	9459
-16.7359	-13.7109	6050
8.38106	3.59318	1282
3.87446	4.6147	764
-17.8172	-14.3947	6589
3.9561	6.94327	305
-3.67425	7.11252	105
-13.1462	5.32212	7288
21.712	-4.29739	9444
28.2501	-5.99906	9208
-13.0859	-9.03878	4211
12.0855	2.06365	1786
20.5206	-3.7234	9553
-7.49004	0.84534	3110
17.0602	-1.12003	5979
24.3945	-3.25896	6036
-8.06448	5.35591	2928
-6.95276	9.27447	2921
-10.2053	0.828772	2596
-13.2011	-10.3453	4539
22.1367	-1.844	3849
-5.65167	8.57468	15
-6.69163	7.43794	580
23.4851	-4.73084	9849
-11.7754	7.10339	8684
17.1063	-0.0392955	3088
-8.87165	9.38107	3056
19.4777	-4.10045	10616
-13.6402	5.37358	7092
-8.98568	8.32455	1200
-8.37898	8.52609	1121
-12.3406	6.92414	8405
-1.9709	5.53696	3790
24.3597	-3.80342	6916
-0.732238	7.93579	3836
21.7628	-3.44513	8854
0.685456	6.22492	3793
-18.8086	-15.7861	7578
1.31161	6.16062	4434
19.3015	-2.33955	6543
-1.6382	6.91563	3107
-19.1201	-16.1652	8448
23.6118	-4.20551	8082
-3.90407	8.07476	3285
-7.62657	9.00703	249
-0.900006	7.71285	5478
-1.7576	8.14786	1720
23.4284	-3.35628	6229
-5.92131	6.57278	1265
25.1131	-4.45425	8506
-12.1071	5.0705	8376
-18.2118	-17.2593	8656
1.93566	7.09146	4857
-18.8203	-17.2239	8678
-12.2871	15.4558	10761
-14.1184	13.3331	11605
-14.3282	6.19827	9647
0.988559	7.59701	4187
-12.2687	5.27778	9160
-12.6803	6.0448	7416
18.5371	0.12433	2742
3.52749	3.88142	777
15.8265	-0.0081652	2969
17.7705	-4.3909	10812
27.2392	-6.11121	10514
-11.8822	6.3847	9582
24.7807	-3.52837	6100
-13.2608	8.02758	7438
-9.19236	-3.70485	3059
-19.148	-16.669	8323
-8.45131	9.03685	675
22.0949	-1.99854	3867
-19.1308	-16.2192	8236
-14.3667	-11.9017	5020
-12.4695	6.40667	9572
-19.1326	-13.47	7421
20.4039	-2.01003	5901
12.6669	1.81452	1892
-7.91935	-0.853436	2617
14.0363	0.856871	2598
-0.236519	8.53935	5164
0.214325	8.75627	5414
3.14095	6.26323	5025
-15.9753	-6.82409	4581
22.2091	-2.265	5188
25.5676	-4.7885	9023
-19.2036	-15.935	8317
-12.4307	4.69716	8210
-13.8731	6.82065	7503
-12.6716	6.08691	9637
22.4543	-1.26552	3178
-17.8198	-13.08	6056
20.0127	-1.90917	5214
-12.3544	6.01064	9445
-18.8379	-13.6753	7008
-1.23852	6.22645	3177
27.0443	-6.70292	10787
4.12739	6.62732	352
-12.1575	4.81208	8996
-4.52541	0.889104	3570
-19.1215	-13.8954	7058
-12.3598	5.9535	9623
-19.3407	-15.9931	8154
-12.4427	14.9209	11132
-7.6691	8.62231	337
-12.1934	6.53721	8952
-18.2501	-15.9839	7816
2.24178	4.72043	580
1.01137	7.53517	6075
25.8207	-5.02916	8863
-4.84345	6.60668	944
-18.0241	-12.4327	6276
0.49004	8.55514	5533
21.5486	-2.56254	5578
-4.48942	1.4107	5345
-11.7285	14.8359	10111
19.7413	-1.42731	3875
0.203759	6.29592	3235
-11.5605	4.2133	8116
-11.6676	-16.061	6558
-12.3174	6.18803	9150
-13.951	6.46163	7530
-12.1276	6.41051	9426
2.69156	5.69825	5048
0.663733	7.43281	4192
-4.02083	7.40952	1370
-10.2176	-15.3032	5940
0.796657	8.08424	5693
21.7027	-2.78995	7496
-12.1872	5.85878	9522
-4.59126	-5.58669	4000
-13.8949	4.07768	6689
-1.57747	6.55922	2620
1.07793	7.48759	4751
-4.57623	7.1328	163
-20.3789	-18.4872	9509
1.03131	6.74187	4072
-4.03972	6.26331	361
27.9853	-7.29153	11192
23.1143	-2.94795	6374
-9.76997	-12.1595	4949
12.1943	2.7221	1740
-8.32813	7.182	1641
-2.54268	7.41176	1422
0.121569	6.6228	6110
8.05626	4.9545	3170
22.7343	-6.15635	11344
-7.37364	9.9997	2848
3.58217	4.67044	707
-13.0095	6.21734	9849
-8.74518	1.68005	2390
24.2884	-3.51836	5679
-6.75303	7.75078	437
-12.7183	15.8309	10999
-1.13263	6.37369	6057
-2.49641	6.88	137
0.333063	7.31273	5728
-8.1835	8.01619	1030
0.383526	6.6428	6036
20.2058	-3.841	10146
-12.8831	5.63722	9806
-4.81298	2.23666	6301
21.131	-1.76757	3871
18.2379	-0.560832	2949
-16.1963	-6.44777	4382
-12.2031	6.60479	9824
17.7775	-0.718152	3674
-19.9859	-16.6547	9009
-14.4322	-12.5945	5299
-12.5263	-7.35026	3686
-3.98233	7.87566	1109
-15.6044	-10.2969	5313
-5.52438	8.31295	1012
0.985299	7.13362	5404
-18.8111	-15.2891	7574
-19.5542	-16.794	8990
-12.8675	2.85435	6482
24.6692	-3.33836	5339
-8.04024	7.63295	1457
22.6507	-2.11934	4140
2.13493	4.76401	550
-4.73797	7.55247	3412
-12.1984	6.31386	9436
23.7145	-3.41199	6126
7.81988	-0.0661776	7526
-9.08336	7.89311	1500
-7.65579	8.70747	1070
24.7069	-5.3427	9263
-0.847279	7.61004	1931
19.6253	-2.87706	8345
21.0034	-2.56343	5069
-12.3501	-9.41548	4182
-6.92169	4.87189	2423
0.250091	7.48347	5699
20.5716	-0.227543	2719
17.9604	-2.90317	8250
-8.03852	7.65598	1269
-10.9987	12.1027	8302
20.8834	-4.83672	10622
-3.51956	7.4373	1850
-6.17348	6.51818	1908
-13.8676	-10.7644	4798
-3.32619	7.57114	928
-14.6983	7.44874	6632
-18.3215	-17.1693	8731
18.0822	-1.74184	5688
22.7722	-2.61611	4549
-13.968	2.07809	6474
-6.55839	9.70379	3012
25.3129	-4.57453	8472
-0.0897444	7.93296	5293
14.6585	0.534951	2773
-8.15916	9.55452	2794
15.8089	1.69128	2243
12.1729	1.917	1774
-1.8663	5.21964	3389
21.4721	-2.23802	4810
22.374	-1.72674	3492
-20.3877	-17.7253	9457
5.51763	4.04958	1023
0.131241	7.60584	6010
-6.79077	7.89036	169
-14.3419	15.0873	11539
9.82883	3.13335	1543
20.0088	-3.35594	8144
22.3092	-3.2481	6734
-0.606803	6.8264	2298
17.9205	0.529255	2747
-13.1231	8.30777	6329
-7.7833	8.62148	400
-8.6451	7.64645	1597
-11.3146	6.71619	8860
11.3816	2.45299	1473
25.7759	-3.35476	5635
-10.6167	3.98212	6448
24.7662	-5.06007	9559
22.2121	-5.30838	10591
-8.09104	8.66939	604
27.8566	-7.25318	11113
-12.7851	11.7343	9956
-11.9943	6.53909	9043
25.7595	-4.19419	6893
22.1171	-2.99422	5779
1.88509	7.54608	5834
-5.05769	6.37374	1094
3.27939	7.50933	4847
-6.70606	7.37883	995
6.56421	3.54474	1152
-6.47432	8.05837	850
2.88319	6.31396	6017
-12.0965	6.96276	8709
-19.3468	-16.0653	8175
-11.9404	7.04429	8734
-12.8227	4.53129	9438
0.0429474	6.40826	4501
-8.38421	8.34133	871
-1.42862	2.97116	7121
-7.20779	7.70702	898
-2.06906	6.80723	2105
-6.26301	6.81319	1854
4.08704	6.27011	5314
-10.005	-1.83333	2841
18.9375	-3.8857	10381
-4.88108	6.37243	1621
-1.67308	6.1848	2466
18.2086	-0.661466	3529
28.1466	-6.10203	9665
17.9486	-1.37578	4765
1.90139	7.54934	4799
7.94839	3.12309	1247
13.6738	1.97314	1953
18.9091	-4.54151	11173
4.9447	4.00557	890
-8.35754	2.3884	2340
-12.247	6.39528	8535
20.0653	-1.74057	4299
-12.2061	7.14037	9538
21.6892	-6.56014	11463
21.0058	-1.38018	3168
-19.6052	-14.3345	7597
-5.29842	7.79397	124
-10.0485	-11.9309	4465
20.9329	-3.59426	7957
-14.2479	5.09022	7165
0.740004	7.69839	4205
-3.71994	7.44652	4437
17.7143	-3.53459	10477
25.8578	-3.55847	5973
-12.701	15.3115	11399
-7.91319	7.94259	1170
-18.2831	-17.481	8688
20.8743	-2.18069	5113
-12.059	9.19991	6860
17.7831	-0.0944354	2921
0.251404	6.37028	4518
5.19526	3.66679	975
2.23642	6.56815	6115
20.5147	-2.93878	7287
-3.7787	8.256	803
23.0851	-3.04849	6340
3.21578	6.91921	318
17.6983	-1.03105	3925
17.4068	-3.34949	10475
-11.5715	4.66078	8421
1.04316	6.75868	5745
-11.0252	13.4611	8859
-7.00738	-0.721568	2562
-1.3306	7.70496	5873
18.6969	-2.47591	6777
-5.69359	8.18457	163
-0.490179	6.24509	291
-3.03533	7.77438	6033
-12.8282	6.0703	9245
0.277998	7.29634	4029
2.21873	4.4927	569
-8.68237	4.79753	9121
-18.2219	-14.844	6945
-12.3706	4.67092	8271
-3.64202	7.15856	1162
-0.379038	7.44555	5914
-8.48788	8.09839	819
-5.76438	7.25563	332
22.828	-5.2633	10338
-9.6383	5.3569	2217
3.07202	7.39855	5652
-13.0111	5.56041	9091
-0.0451853	7.36497	5424
-6.22801	8.20735	95
-13.2601	5.00977	6747
-16.6708	-13.7215	5945
-4.74807	9.55054	3424
-12.279	-7.83554	3763
-14.8537	4.65496	7461
-12.4715	-10.2075	4297
-19.8318	-14.4247	7644
-19.4441	-11.367	6095
-6.83513	9.48824	2884
-19.8829	-17.6902	9203
-12.5396	6.4959	9312
18.7102	-4.51406	10968
23.5765	-3.85951	7360
7.94392	3.54573	1300
-12.7414	-14.2241	5994
25.6312	-4.10737	7010
7.30546	4.00818	1216
-1.74968	6.17583	158
0.661507	8.0639	4593
16.8268	-1.71628	6717
8.23199	3.60353	1229
-8.26673	8.44282	767
-11.4335	5.60608	8917
5.27296	4.74058	949
15.8093	0.553276	2286
-13.3467	6.28466	7598
-5.17151	2.15013	4486
24.0009	-3.36429	6526
19.8114	-1.44816	4162
-12.9375	4.01707	6889
-12.6732	14.828	11221
20.6926	-1.83227	4311
-9.73427	-9.19502	3905
-12.236	13.8444	10265
22.6219	-5.05891	9265
-13.383	-12.3695	5399
-8.68322	-1.07015	2651
-14.0211	2.2203	6441
17.6777	-1.49712	6263
-2.71946	6.99108	82
-0.517695	8.3127	4706
-8.49222	8.9606	2284
-14.1563	-11.4644	5046
-18.3916	-14.2868	6760
-17.479	-13.3888	6250
23.6695	-2.39544	4542
1.19002	6.63658	5681
-19.5415	-17.5802	9189
22.7388	-5.81716	11183
-11.3675	4.73375	8156
4.41622	6.91564	590
-19.358	-16.2605	8437
18.984	-4.19203	11191
-8.57174	7.31169	1758
-8.12724	7.9706	1163
18.4369	-3.7258	10044
24.9003	-7.13238	11215
2.6881	5.73538	345
23.0246	-4.73206	9484
18.2438	-0.690789	5050
21.6114	-3.18729	7488
22.4682	-6.28204	11464
-12.1532	-12.1199	5146
-12.1207	15.0335	11002
-8.13178	7.89897	1051
-6.48093	7.26081	1266
-20.9138	-16.0701	9219
14.2658	-3.1197	9507
-9.45731	-10.0947	3945
-19.9395	-14.7624	8226
0.0778361	7.60846	6121
21.56	-4.5862	10293
0.967952	6.45667	5517
9.05697	4.19795	1353
3.57546	5.79025	4308
-12.7359	14.7696	10699
-4.36982	8.50615	230
-6.88169	-0.896971	3411
26.3174	-6.56604	10857
2.25409	7.08031	5641
-12.2471	4.65281	8980
14.6151	-0.43441	5265
-5.76522	9.13757	3393
-12.7356	14.5479	10653
1.11667	7.38328	5223
-16.5477	-14.9576	6769
-12.263	4.23519	7581
-13.9702	5.36993	6962
-1.632	6.09707	169
-9.08664	-3.73999	2973
20.4132	-0.949078	3974
-14.8102	4.95626	7761
27.7042	-6.11503	9428
13.3264	2.70024	1924
-19.4287	-11.7566	6864
0.0434429	7.74743	4528
-8.97477	7.84782	1637
24.6477	-4.05257	6783
23.68	-2.63951	5252
20.9447	-3.22138	7906
-20.4933	-19.4811	9646
17.0964	-2.60861	8248
-0.0348033	8.30443	6047
-13.0879	15.1048	11323
-18.3975	-16.2083	7879
-9.47141	2.75141	6864
2.08758	6.47051	5171
19.8573	-2.18599	4906
-8.2714	8.29099	994
-6.11562	9.47864	3256
-0.166178	3.87569	5
16.3627	0.207327	2551
-18.1836	-15.3484	7202
-6.44549	6.05374	1977
3.39239	6.49024	4952
-18.7572	-16.5946	8801
-11.8553	6.08672	8354
28.4071	-6.74779	10767
-7.20106	7.8808	306
-7.83197	4.15748	2189
1.13416	7.18141	5289
24.0826	-4.57802	9225
3.36464	7.10148	5133
20.834	-3.60621	8068
-17.7683	-14.3834	6726
-20.4258	-17.7713	9405
-4.86857	7.35191	1351
-7.85239	8.88062	366
2.74996	7.12507	4802
-12.0367	4.65608	7899
24.9888	-5.1887	9089
18.6931	-1.15466	3357
-7.0343	7.78385	1113
-1.04572	6.22798	3004
-3.21631	6.53075	1526
-12.232	6.12881	9158
-11.3082	2.65978	7114
-13.7034	13.2348	10928
2.2445	7.2687	4321
-13.9934	-7.95375	4240
18.3056	-1.30223	4253
-6.36679	1.16175	6343
-7.40649	6.69953	1393
-12.7606	6.1699	9610
-9.09678	8.1837	1462
-5.80567	7.50362	674
0.374032	6.49233	6051
1.72359	7.86028	5813
22.2858	-3.30726	8171
-10.4824	2.33939	2314
20.4421	-3.75665	9637
-13.5122	6.13643	7607
-12.0992	6.65528	9164
-12.6938	14.7177	11492
-0.187587	7.52512	4633
-11.3759	6.99323	8796
24.0865	-4.47784	9248
-8.3759	8.14806	613
-6.44763	5.74298	6549
1.98891	7.08092	5442
1.95047	7.78744	5852
-14.4971	3.98732	6931
0.0896344	6.97068	3845
-17.2517	-14.2618	6375
-14.1429	6.14255	7002
-8.19223	7.67904	1171
-12.4355	14.7605	10524
19.0497	-0.830826	3017
-11.2824	11.8228	8783
-5.42536	7.20926	935
-0.60619	7.25338	5887
-12.2662	7.01306	9314
2.70355	6.55196	5889
-4.80944	5.47281	1386
-13.3556	-11.1926	4749
-18.4617	-14.7898	7422
21.8802	-1.69342	4005
2.27584	6.22851	5729
-13.3422	14.0229	10452
21.226	-3.58209	7977
21.13	-3.28074	8050
-8.42133	7.90528	1375
18.5575	-3.12453	9206
-0.245761	7.90543	6012
-14.4219	-7.84835	4401
-0.0341929	7.15225	4190
22.1039	-2.38538	5646
-0.436809	8.97439	4145
23.0863	-4.21314	9518
0.313393	6.7987	5245
-8.0953	10.3809	3518
-20.9321	-17.7409	9483
14.5298	1.10488	2376
-3.40979	9.40216	4725
-2.90217	6.35678	99
-0.269971	9.02393	4200
-19.609	-15.4448	8144
-1.21006	4.68435	3949
-13.187	5.92286	9789
0.461495	8.19516	6088
-3.87649	5.70247	1089
-4.67553	-7.20924	3834
-11.5617	6.88573	9632
8.26782	3.91255	1337
22.0138	-3.425	8039
-0.0403347	7.14988	5703
-5.59426	7.33398	226
0.595402	5.26908	5900
-11.3575	6.82097	9139
-2.45199	7.54157	1633
-12.6196	15.0283	10342
-6.43446	6.22465	1061
4.85008	3.39968	985
-11.3898	4.92372	8024
21.7066	-3.19898	7279
26.7206	-4.33021	7609
7.42053	3.86321	1252
-14.2135	4.56089	6871
-4.95543	7.51196	1869
0.0821712	8.18837	5890
-0.10818	7.33577	4863
-4.31536	6.90503	4255
-12.3439	14.6927	10681
-4.53817	5.95697	1560
25.124	-4.84328	8611
22.9301	-6.24741	11453
-18.0057	-14.5004	6939
-19.8037	-16.6743	8977
5.33197	5.11625	2607
23.3281	-3.04961	5942
24.4172	-2.64367	4585
-20.0673	-15.999	8642
-5.59656	7.53264	921
0.449773	7.22505	4387
15.9302	0.221345	2594
-13.3749	5.77842	9606
-11.0358	4.78143	7862
-13.1444	15.1334	11540
25.885	-4.22129	6644
-1.23981	8.04318	6133
2.59473	6.45792	5240
-12.3085	6.15458	8782
26.0898	-3.56427	5997
-8.58527	7.46692	1776
-1.54989	7.59828	6067
-5.9326	7.97383	248
-2.18139	9.03013	3998
-12.1154	14.9104	10541
29.3022	-5.65068	9007
-5.83153	6.98596	341
17.8246	-1.57956	5444
20.2036	-1.06342	3228
-8.61703	7.78742	1436
-2.21116	1.51167	3926
-21.14	-16.3303	9258
2.17487	7.27241	4002
-0.735427	6.44813	4220
-19.8167	-16.9174	9020
-11.372	13.8211	8447
-13.6576	6.34492	7682
0.068877	7.11754	6050
-0.704968	6.25414	2685
-20.3762	-17.9768	9403
-9.72625	-0.802644	3004
5.73509	6.39904	398
-11.2822	7.25281	8617
-11.9336	-10.7632	4718
-8.15468	8.68572	610
22.2623	-2.96588	4663
-19.0505	-17.3561	8868
-5.12022	6.64236	798
-7.0561	8.84214	6227
24.7151	-6.41668	10663
-0.529342	7.54469	5446
-17.3136	-13.7817	6199
-8.974	-12.9838	5030
-2.98942	2.92506	6193
17.8664	-0.115742	3810
1.00341	5.97954	5457
-12.2847	5.86775	9459
-18.6278	-14.0628	7616
18.3653	-1.51446	4233
16.1559	-1.71329	7998
18.6203	-3.7805	11155
-1.72312	6.84515	2592
-9.22882	0.725433	2488
-12.7019	-10.7167	4504
-17.7252	-14.0681	6681
-19.6264	-15.2547	8134
29.0047	-7.2258	10515
-11.6655	6.7647	9148
19.9528	-2.39203	4629
-14.1897	5.85777	7068
1.34651	6.49182	5970
20.507	-3.04097	7491
-13.0918	14.7483	11060
23.5555	-4.45768	8972
-9.4602	-6.11634	3392
-7.0535	6.63344	1829
1.47043	6.24513	5951
3.81769	4.86909	745
-6.61539	5.41546	2042
5.96386	3.76474	1063
-9.34398	9.63196	6356
-10.8866	-9.82918	4084
-11.3413	-14.9195	6070
-6.8007	8.00562	1080
-2.36916	8.99028	4765
-13.0896	6.68577	7277
0.951827	6.98922	1964
-12.6331	15.1347	11091
26.8489	-5.90237	10347
-5.62364	9.50228	3175
-13.1767	5.61619	7594
19.2781	-3.40528	10046
-16.8913	-13.6279	6032
4.44618	6.63103	129
13.405	-1.90231	10392
-8.88212	1.31864	3488
-11.6584	6.30537	8685
-9.87468	-13.9654	5492
27.9563	-5.98071	9656
-7.55085	5.57293	2146
20.8562	-4.39662	10200
18.6614	-3.59801	10634
-7.15744	1.98881	3837
8.7642	2.91915	1483
21.8954	-5.67959	10945
-17.5684	-14.3166	6571
-5.32319	6.75057	720
-16.9667	-16.0001	7343
-4.41527	6.9274	348
-13.7611	5.71693	7731
-18.3451	-16.8076	8343
20.9468	-4.99731	10893
-4.72077	6.87164	1202
-13.0079	5.35889	8871
22.404	-2.47804	5242
-18.2725	-15.2768	7328
20.9761	-2.61525	6552
22.2872	-3.00675	7763
-11.6246	6.44386	8530
-20.592	-16.2545	9088
18.1995	-0.711902	3175
-7.13743	8.5659	331
-18.786	-10.2298	5679
18.2015	-0.0999062	3381
-20.0179	-18.6875	9573
22.0082	-3.60917	7720
-9.83889	-4.53326	3124
-18.2118	-15.2041	7267
-11.915	7.15023	8586
-5.358	7.67753	267
-20.0024	-18.0563	9401
7.11519	2.78925	3485
9.88882	2.87998	1504
2.39879	6.6226	5322
-0.614389	6.90508	6062
-18.2661	-9.68499	5587
7.83005	4.34633	1207
-5.42007	6.97086	1120
-8.0739	6.41701	2392
-1.19088	7.14193	4654
-9.78203	5.36659	2584
-8.53656	7.93496	1508
-11.6921	6.85197	8626
-3.17482	6.71185	2018
-14.2534	6.87216	6839
0.00727584	7.41879	5294
22.9735	-4.30581	9420
27.2876	-5.65513	9351
-1.16318	6.6141	5919
27.2128	-4.4406	6903
19.4483	-1.30373	3417
14.8054	-1.28733	5720
-14.1993	-12.0255	5145
-11.8045	6.19314	9127
21.9266	-1.42847	3771
0.827178	6.58255	5639
6.86968	5.85819	1948
-6.59718	4.80538	2117
-12.9811	15.2167	11244
-14.2187	4.98494	7303
28.797	-6.03464	9077
20.878	-4.67061	10708
23.8402	-3.23786	5717
-7.88484	9.6154	3324
-4.26571	7.00054	1321
-11.5032	4.1965	7937
19.9927	-2.83034	9378
21.5277	-3.19051	6776
1.78438	5.16633	4077
-7.89721	7.78445	1165
5.55913	5.93209	286
18.5039	-2.51562	7679
-4.46356	7.47679	380
-3.15493	7.40718	1395
-14.652	6.21432	7088
-8.83719	-5.46383	3159
-14.0658	-9.99766	4367
-19.3555	-16.9731	8766
0.544661	6.86313	5747
-1.45116	7.73089	4742
24.9129	-3.50891	6452
22.8309	-3.11908	6394
-18.9611	-15.4978	7786
-5.42291	5.79128	2049
-11.4775	15.255	10208
-1.01563	6.9787	2713
-6.83395	7.44402	543
-1.60206	7.50623	6003
-8.18571	8.70014	6332
-7.37462	2.77588	6621
-13.1508	15.4162	11224
-2.53796	7.79114	1762
0.743573	6.99468	5825
19.6641	-2.10522	4857
-11.5188	6.88646	8810
-5.80142	5.44905	2084
-7.90394	5.48333	1963
-11.8583	7.10744	8840
0.89901	5.98846	6040
-7.31429	8.38761	579
-8.95908	7.62233	1524
21.9201	-4.26675	9015
-6.89912	8.14577	897
-19.8683	-16.8682	9184
20.5878	-2.25138	4159
22.6664	-3.90668	9037
-12.9451	4.25824	7954
-13.1013	5.76042	7418
-19.7448	-17.76	9081
19.0331	-0.44007	2889
-20.4574	-18.7824	9559
-4.84015	6.38588	2390
-13.9105	14.3597	10665
22.7703	-3.06429	6677
-20.0141	-13.2389	8347
-7.59992	7.98773	786
15.0623	0.799713	2403
1.41789	7.70127	6037
-12.6658	16.0334	10388
1.03674	7.25035	5976
-4.06847	7.23891	1730
21.3444	-3.93181	7777
-6.1169	7.30989	325
26.9478	-6.28989	10647
-19.0336	-11.8634	6134
-9.6957	-11.4846	4499
22.15	-1.86351	3451
-9.09492	3.85889	6683
-4.4571	8.40923	82
-17.4518	-9.80396	5416
-13.3468	15.3267	11288
-3.23928	8.94686	5237
24.9818	-5.81837	10295
-9.39302	-2.81823	2880
-12.7889	5.84949	9479
26.2163	-3.33446	5560
-12.1896	14.6051	10586
-4.47918	7.60471	37
2.84767	6.39263	5367
0.970947	7.29549	4607
-13.2587	6.97255	7758
21.7684	-2.44587	5404
-13.7496	4.90237	6891
0.868719	7.62867	3995
0.255509	7.36441	5501
-12.6319	-5.79913	3619
24.1524	-4.11705	7213
-12.667	7.52118	9893
-2.37255	6.71465	3772
17.9833	-1.68261	4717
-17.5945	-8.18568	5196
1.33898	7.27655	4244
-18.0635	-15.5147	7432
23.6975	-2.88888	5912
-7.58531	7.82548	839
-5.46372	8.30211	4199
-6.24206	7.92197	531
-15.4316	1.43769	6534
-11.7435	6.6188	9019
16.5744	1.04391	2255
-8.59193	-10.0272	4061
1.6835	7.38827	5741
-17.8154	-16.1739	8114
-10.9598	4.54563	7287
-12.8258	16.0389	11565
20.6761	-4.24005	10321
-18.4734	-15.147	7212
-8.91758	-0.770132	2683
-6.95229	10.2241	2947
2.14068	5.50535	4181
18.4775	0.243374	2368
-11.2168	12.2797	8341
8.82392	3.15488	1408
-8.53861	6.92907	1703
-1.19095	6.47251	2184
-8.69595	7.15861	2315
-4.49544	6.66764	805
0.557081	7.31305	5631
-13.3372	6.22728	9852
-9.90535	-10.0186	4878
-17.6477	-14.5793	6646
-18.9035	-17.3107	8917
-12.6815	14.3933	10320
25.2114	-4.78906	8619
-6.91897	8.96759	321
2.79643	4.73296	5357
23.3561	-3.15555	5686
-2.83357	8.55913	4769
-6.57753	7.63256	534
-7.79984	3.98579	7726
-13.1226	2.67878	8025
20.7946	-3.71464	8734
-0.641089	7.41426	6061
-9.26517	2.86546	2259
-14.4162	5.6331	6775
16.0343	-1.07905	5365
-11.9461	6.00121	9306
-2.45862	6.7535	2192
-14.2827	6.5961	7624
-0.639048	7.49184	5935
-4.83735	8.2574	314
-0.56993	7.566	5656
-18.7206	-14.6639	7269
27.9442	-7.38767	10753
-10.1125	-2.46471	2887
-17.2827	-13.7283	6254
-1.58673	7.76859	3394
1.53414	7.6608	5029
-6.99799	7.13523	536
-13.44	5.97636	6853
17.1574	-0.330475	3046
16.5794	0.551309	2574
15.4795	0.630181	2513
-12.6362	15.016	10961
-3.67877	6.92978	3604
-7.39879	-9.0616	3682
21.5008	-4.67675	10174
-11.4294	3.70865	7491
-5.96286	6.46892	813
-7.09995	8.67285	273
0.460956	6.36536	6077
-15.4794	5.49704	8348
-7.36753	6.18405	1987
0.191031	2.50007	6184
18.6973	-1.95669	5582
-13.1593	5.56321	6694
1.69187	7.92946	3781
-11.7357	-6.40331	3556
-12.6865	4.36506	7475
-18.8427	-16.4005	8369
-12.574	7.903	6643
-9.34984	-13.1663	5151
-12.2464	4.73888	8816
18.3545	-1.69403	6339
-4.559	6.88855	6132
-5.92086	7.18852	445
-7.57676	7.14185	1902
24.2929	-3.71502	6294
-14.5237	0.66939	3298
18.4789	-4.01657	10237
-20.4429	-13.9393	7910
22.1571	-3.82586	8343
-2.62293	7.73791	4855
-11.3572	4.50651	8083
1.39345	5.17215	5159
4.69593	6.37033	151
-18.0752	-14.6709	6697
-12.8447	5.17321	7535
-13.1727	15.0752	10697
-18.5905	-15.0886	7322
1.95547	6.77782	5964
-6.57882	7.83342	715
-4.88403	7.85472	646
0.762278	7.2742	5488
6.99406	4.07178	2334
23.6751	-5.96718	11047
-12.0748	6.89097	8616
-12.8557	15.2894	11301
-8.17706	6.21361	2852
-7.42902	8.04002	1408
-9.17057	-5.16911	4045
16.2259	-0.524465	3082
-15.7316	-8.14077	4713
-17.4824	-14.7528	6847
-18.7023	-11.7601	6146
-7.00806	6.51603	1981
17.673	-0.321008	2501
-15.3755	3.04253	8017
-1.63083	3.24697	4046
9.38049	3.79534	1420
24.4938	-2.88838	5217
-2.23905	6.41457	2228
-11.8351	4.2936	7707
9.90692	2.88283	1583
22.0482	-2.89147	5976
3.05127	7.27537	4337
-9.47564	3.31571	7027
23.5033	-3.601	8390
-7.00444	3.30815	6525
-12.2538	15.1278	11030
1.54732	6.94248	4272
-6.39747	8.39931	256
-19.2758	-17.0855	9157
-20.1343	-18.05	9421
17.1754	0.72877	2291
-14.3309	4.64153	6738
-17.6611	-9.9965	5403
-18.4874	-16.3994	8309
-12.3003	7.07427	9076
-7.13696	8.56419	146
-11.4254	6.62161	9066
19.3959	-3.74922	9912
0.436681	7.84492	5074
16.8992	-3.09259	9833
-19.0256	-10.3609	6288
-12.5684	4.55878	8432
-6.4027	8.32157	396
1.33844	7.72061	4443
-15.7436	1.15263	3495
-12.5607	5.46061	9281
-8.27746	1.94959	2330
16.4	-0.816594	5130
16.2132	0.455792	2375
-2.46988	7.29228	1408
-8.8065	-7.09864	3558
[truncated: 30,820 more rows]

## Sheet: 2C
PC1	PC2	CD34	HBB	CD14	CD27
17.2294	-0.610633	0.0285692	8.38888	0.0172093	0.0328061
-17.2296	-13.2006	0.0214797	0.24123	0.0538064	0.077243
-14.9008	1.33233	0.0214797	0.214125	0.0214797	0.339137
-5.16307	7.41676	1.21909	0.275007	0.027154	0.0799754
-3.31718	8.09121	0.0285692	1.46205	0.0214797	0.112367
-12.4855	15.7328	0.00432161	0.897628	0.015783	2.01543
-3.81469	6.17894	0.252173	0.31034	0.0186342	0.045443
23.2854	-2.98639	0.00863031	8.75794	0.0214797	0.0328061
27.5295	-5.19536	0.00575927	9.31037	0.0186342	0.0370307
18.4282	-1.16029	0.0229004	8.42914	0.0257376	0.0328061
11.9047	1.91208	0.0635029	4.68089	0.0186342	0.0384362
-4.57974	4.96056	0.882839	0.226509	0.0257376	0.0426443
-3.89092	7.26581	1.44679	1.13291	0.027154	0.0690147
-16.7338	-11.9252	0.0143553	0.252173	0.0313952	0.0621217
-15.001	5.57082	0.00432161	1.52607	0.0257376	1.28096
-12.0471	7.36711	0.00432161	0.24732	0.015783	1.34483
23.5756	-3.03359	0.0114956	8.69711	0.0229004	0.0370307
16.6254	-2.8705	0.00288251	11.4445	0.0214797	0.0496308
-13.3457	5.85285	0.0071955	0.21661	0.0172093	2.04614
1.47297	7.02017	0.027154	0.374066	0.0114956	0.0635029
26.1037	-3.83067	0.0200576	8.86463	0.0200576	0.0328061
3.68839	6.91042	0.0524159	1.02006	0.015783	0.051024
-19.6358	-17.2635	0.0129262	1.31962	2.39534	0.102994
-7.89865	7.90447	1.31383	0.22404	0.0229004	0.0690147
-20.8084	-14.1136	0.0285692	1.47353	1.63273	0.258217
20.3965	-3.10974	0.00575927	9.86399	0.0186342	0.0384362
-8.02555	7.69869	0.855192	0.336855	0.0214797	0.0690147
-7.99284	9.60729	0.535058	1.38128	0.0129262	0.141433
-18.1212	-14.6642	0.027154	1.32077	0.745883	0.0703893
17.9869	-2.25155	0.00432161	10.3417	0.0186342	0.0384362
-2.62572	7.6649	0.00863031	0.286881	0.0143553	0.231432
23.8269	-5.88932	0.00288251	10.9451	0.0200576	0.045443
-7.7439	7.40315	1.53953	0.24123	0.0243197	0.0908534
21.3035	-3.11943	0.0071955	10.3756	0.0214797	0.0356239
-13.3127	6.88133	0.00863031	1.62246	0.0214797	2.35332
3.0193	6.58427	0.312665	1.0165	0.015783	0.027154
-18.3616	-13.7537	0.0114956	0.221568	0.0648829	0.0813396
-13.1238	6.09434	0.715454	1.26183	0.0186342	0.73292
17.0324	-4.17821	0.00288251	11.6853	0.0186342	0.10165
1.20438	7.38972	0.464668	1.04124	0.0129262	0.0908534
-13.9938	-11.4002	0.0214797	1.12697	0.625738	0.0468402
-7.28124	8.75979	0.123004	1.58785	0.0214797	0.0758749
-10.0974	-5.05638	0.0731347	2.10367	0.0313952	0.0786098
-11.3411	5.5815	0.0114956	0.212881	0.0285692	0.578214
-0.00927	7.69142	0.0257376	1.32251	0.015783	0.0690147
-19.2604	-16.1668	0.0200576	0.285698	0.57918	0.105678
18.7475	0.277602	0.0621217	6.69019	0.015783	0.0342157
14.8158	1.95207	0.222805	2.51197	0.0200576	0.0342157
-13.8467	5.85463	0.00575927	1.61495	0.0143553	0.529071
-4.91841	2.43721	0.00432161	0.24732	0.015783	0.554834
-5.58552	6.26641	0.66175	0.267835	0.0356239	0.0468402
-5.96645	8.23572	1.79494	0.289244	0.0229004	0.0551956
-7.68053	2.65389	0.00863031	0.359521	0.0143553	1.44201
-12.1766	6.29398	0.00288251	1.63273	0.0129262	1.33857
-2.96102	3.70123	0.015783	0.896853	0.0143553	0.141433
-12.7511	15.3075	0.00432161	0.282143	0.0229004	0.921436
22.0853	-5.33339	0.0071955	10.7132	0.0214797	0.0468402
4.27294	4.94476	0.423309	2.08984	0.0229004	0.0328061
-12.8349	4.5472	0.00863031	1.60312	0.0186342	0.77905
4.62238	4.57866	0.177599	0.297485	0.0200576	0.045443
1.14871	7.96771	0.508936	0.349365	0.0172093	0.159629
2.08433	6.71039	0.0482362	0.861558	0.0143553	0.0440443
-11.244	6.81038	0.00432161	2.76935	0.0172093	1.39451
-0.444793	6.65549	1.25822	0.279768	0.0200576	0.051024
19.4018	-1.44908	0.0285692	8.83141	0.0214797	0.0285692
-21.1721	-17.8033	0.0071955	1.57434	2.39589	0.0922074
-6.30727	2.76445	0.0071955	1.66993	0.0172093	0.137504
-5.55811	7.71006	0.0299829	1.03844	0.0214797	0.797428
-14.9232	-12.9618	0.015783	0.397255	0.291604	0.0621217
-1.9469	6.53125	0.69332	1.60265	0.0200576	0.0257376
22.7054	-1.99212	0.0229004	8.13623	0.0200576	0.0299829
-11.3516	4.51359	0.00863031	1.77653	0.0186342	3.02875
-10.1681	3.36031	0.521051	1.18206	0.0186342	0.0840643
-18.2089	-14.9602	0.0114956	0.345964	0.177599	0.0908534
1.42418	7.04213	0.427606	0.986957	0.0172093	0.0621217
-1.30766	9.52853	0.0989585	1.29455	0.0129262	0.0813396
-14.8381	5.79457	0.0398403	0.328836	0.0214797	1.33857
3.17654	6.71345	0.0186342	0.850399	0.0129262	0.0496308
22.2415	-2.21892	0.0243197	8.56286	0.0186342	0.0328061
26.1478	-4.33665	0.0114956	9.20743	0.0214797	0.0328061
-13.8477	6.51798	0.0071955	0.337996	0.0214797	0.640621
-2.38681	7.33415	1.44784	1.20539	0.0186342	0.0468402
-0.627532	8.5953	1.22527	1.58111	0.0100637	0.0496308
14.337	-0.0472353	0.051024	8.10886	0.0200576	0.0468402
0.777746	8.15971	0.0426443	0.257011	0.0172093	0.133564
-12.8527	14.7319	0.00144197	0.308011	0.0257376	1.92865
-13.5382	15.7798	0.00432161	1.18269	0.0214797	2.43696
-14.1442	-8.48485	0.0257376	1.35219	0.0229004	0.105678
2.61164	5.9594	0.0370307	1.0861	0.015783	0.0635029
3.15358	7.54484	0.0313952	1.02857	0.0186342	0.0717627
0.802301	7.6511	0.851199	1.30976	0.027154	0.0524159
-13.3809	0.237244	0.0356239	0.222805	0.0313952	0.153157
-17.2303	-13.6608	0.0114956	1.66357	1.35614	0.0621217
-11.9365	6.84089	0.00575927	0.261832	0.0243197	2.13947
-12.0083	5.52632	0.00575927	1.55434	0.0186342	1.48233
-1.68972	7.13858	0.0114956	0.27262	0.0114956	0.0468402
-10.1058	-1.85413	0.0214797	0.23634	0.0229004	0.0579701
-7.63232	7.89142	1.78409	0.279768	0.045443	0.0922074
23.3499	-3.22448	0.0186342	9.5354	0.0200576	0.0257376
-0.0041884	8.27902	0.97159	1.44308	0.0114956	0.0538064
23.2359	-4.58738	0.00575927	10.0505	0.0229004	0.0370307
-2.88032	8.48157	0.784923	0.265437	0.0143553	0.051024
-19.3872	-17.2751	0.0129262	0.269033	1.49723	0.0538064
-11.9898	6.74568	0.00432161	0.24123	0.0229004	0.910733
0.483529	7.49258	0.210389	0.273814	0.0129262	0.0703893
9.32757	3.51711	0.587845	0.757877	0.0200576	0.0328061
-14.911	5.69341	0.0114956	0.225275	0.0186342	0.442545
0.238456	6.84909	1.29866	2.14568	0.0214797	0.0398403
-12.2743	4.44065	0.0071955	0.252173	0.0299829	0.878137
0.147514	8.93193	0.345964	0.283329	0.0143553	0.0989585
-14.2913	5.57173	0.00575927	1.62246	0.015783	0.667211
-5.15436	7.71422	0.952334	0.22033	0.0186342	0.0662614
-14.5834	5.20577	0.027154	0.210389	0.0172093	0.768925
25.7106	-6.5322	0.00432161	10.7786	0.0172093	0.045443
28.8838	-6.5403	0.00575927	10.1774	0.0214797	0.041243
-12.3849	5.43812	0.0313952	0.289244	0.0200576	0.864731
21.9012	-1.35703	0.219091	8.252	0.0200576	0.153157
-12.3506	6.08401	0.0071955	0.230203	0.0313952	2.32998
15.7856	1.50123	0.0976108	5.61894	0.0186342	0.0257376
24.9568	-5.66355	0.0071955	10.6494	0.0214797	0.0482362
1.4651	8.2751	0.0468402	0.313826	0.0129262	0.0717627
0.549056	7.1589	0.0114956	1.65947	0.0129262	0.0593553
0.848667	8.0604	0.153157	0.240009	0.0172093	0.0717627
19.3285	-2.14925	0.0114956	9.50638	0.0186342	0.0384362
15.9603	-0.890378	0.00863031	9.11627	0.0186342	0.0370307
0.192517	7.44517	0.288063	1.38294	0.0114956	0.0717627
-12.9111	6.59616	0.0243197	2.23787	0.0143553	0.682573
0.180382	6.66677	0.045443	0.321928	0.0100637	0.0922074
-16.9639	-12.8999	0.0143553	1.4098	0.0257376	0.0908534
14.8301	0.460868	0.0690147	8.42404	0.0243197	0.0328061
-12.0184	5.7733	0.0100637	1.62012	0.0172093	0.747602
-6.26364	5.10431	0.0356239	0.434028	0.0214797	0.104337
-8.94683	8.08582	1.80323	1.60075	0.0243197	0.104337
-5.73547	3.46474	0.00432161	0.324235	0.015783	0.365133
-9.81854	-6.13022	0.0214797	0.956057	0.0243197	0.841571
21.6806	-2.40015	0.0129262	8.8866	0.0200576	0.0313952
24.6255	-3.29754	0.0129262	8.99587	0.0186342	0.0426443
-0.917152	7.13892	0.015783	0.353888	0.0114956	0.123004
-8.17538	-8.57492	0.0229004	1.02645	0.0257376	0.0635029
-9.00632	1.30815	0.0949117	0.252173	0.0426443	0.0745054
-11.277	-9.29991	0.015783	2.43136	0.524064	0.0384362
-9.46192	8.33453	0.78073	1.1177	0.0214797	0.147958
13.0228	-0.394401	0.119024	4.28518	0.015783	0.0384362
-14.5457	-6.2562	0.00575927	0.250962	0.0976108	0.0881416
-19.1088	-15.626	0.00863031	0.303342	0.200379	0.0648829
-3.61387	1.12799	0.136191	1.20539	0.0172093	0.0565835
-13.1073	6.91667	0.0172093	0.340277	0.0186342	0.343692
-11.9203	13.6233	0.00575927	0.997112	0.0172093	2.87342
-18.9421	-15.3563	0.00863031	1.8524	0.295135	0.0894981
-6.87759	3.36078	0.0922074	0.282143	0.0200576	0.0690147
28.023	-5.38443	0.00863031	9.83452	0.0200576	0.0328061
-11.9842	6.25409	0.0114956	0.297485	0.0200576	1.48954
-11.3227	12.8231	0.015783	1.28392	0.0172093	3.32294
1.72263	7.31383	0.0172093	1.30451	0.015783	0.0551956
-6.17243	2.99851	0.015783	0.295135	0.0214797	1.86948
-5.46795	5.54933	0.666302	0.279768	0.0257376	0.0426443
-6.91156	2.72061	0.516015	1.37016	0.0229004	0.0313952
-11.6946	7.03258	0.015783	1.52356	0.0356239	1.13619
-12.7724	5.78897	0.0071955	2.21475	0.015783	0.613532
-17.8374	-15.6507	0.0100637	0.250962	0.202888	0.0745054
-5.45151	8.45508	1.47249	1.76129	0.0172093	0.0538064
-11.9212	7.10186	0.00575927	1.66903	0.0243197	0.738984
-10.8663	14.803	0.00432161	2.0697	0.0143553	1.54498
-13.1594	6.552	0.0071955	1.61495	0.0186342	0.850399
-14.3909	6.37942	0.015783	1.40817	0.0186342	1.76043
3.20122	5.30526	0.045443	0.27262	0.0186342	0.0703893
-4.65246	6.4564	0.015783	0.351628	0.0186342	0.316146
-10.2774	13.3007	0.0229004	0.977463	0.0172093	2.10199
19.701	-1.88434	0.015783	9.4345	0.0214797	0.0328061
23.1602	-2.45601	0.0200576	8.65505	0.0214797	0.027154
-6.26629	8.13253	1.19724	2.15445	0.0299829	0.0524159
-13.2384	6.07038	0.0299829	0.200379	0.0172093	0.635987
-5.48513	7.72004	1.52155	1.51904	0.0200576	0.0593553
-1.30157	8.27058	0.0285692	1.62807	0.0129262	0.102994
-12.573	13.9123	0.00432161	1.03703	0.0214797	1.78701
-1.53284	5.28916	0.299831	0.286881	0.0172093	0.0285692
-4.29513	6.5748	0.56267	1.50233	0.0229004	0.0621217
-11.9022	6.17107	0.00432161	1.53506	0.0257376	1.56706
-0.725916	9.71105	0.187768	1.3846	0.0143553	0.0593553
16.4109	-2.04566	0.00432161	9.9614	0.0229004	0.027154
-7.71463	7.12046	0.541019	0.273814	0.0186342	0.0648829
25.6631	-4.97084	0.0071955	9.85146	0.0172093	0.0328061
-7.00219	5.60678	0.235114	1.4844	0.027154	0.051024
17.9846	-2.11405	0.00288251	9.58385	0.0186342	0.0328061
22.8099	-8.61023	0.00575927	9.53312	0.738984	0.0440443
22.103	-5.03935	0.00432161	10.4193	0.0172093	0.0384362
22.0069	-1.70247	0.0496308	8.20817	0.0200576	0.0356239
-15.0238	1.07769	0.0200576	2.09559	0.0186342	0.491597
-11.9665	7.06267	0.00288251	0.215368	0.0229004	1.4351
17.1696	-0.402327	0.0186342	8.04058	0.0229004	0.0285692
21.237	-1.77818	0.0186342	8.63091	0.0229004	0.027154
15.2573	0.722764	0.0342157	6.1981	0.0299829	0.0342157
-3.63447	6.96792	1.62106	0.364012	0.0214797	0.0370307
21.9767	-2.2974	0.0100637	8.78203	0.0243197	0.0285692
-3.73996	7.36644	0.989139	0.336855	0.0200576	0.0482362
19.8376	-1.78853	0.0257376	8.88514	0.0299829	0.0229004
-13.4393	15.4358	0.00575927	0.282143	0.0172093	1.49825
-7.4168	-1.04914	0.173767	1.39287	0.0200576	0.0356239
-10.9747	13.1604	0.0172093	2.04614	0.0200576	2.82456
-7.97916	7.35326	2.19724	0.329985	0.0200576	0.1137
23.6208	-4.7532	0.00288251	10.334	0.0200576	0.0398403
-6.80214	7.68301	1.14339	1.12565	0.0214797	0.0717627
-7.84407	0.326693	0.0717627	0.266637	0.0285692	0.0299829
-7.76335	7.73249	1.36457	0.257011	0.0299829	0.0813396
-13.2894	6.74174	0.00432161	1.64985	0.0186342	1.3051
-13.3386	6.72251	0.0143553	2.38543	0.0229004	1.56755
-4.10921	6.03985	0.840765	1.24975	0.0186342	0.0496308
19.7479	-4.65665	0.00288251	10.663	0.0172093	0.0356239
-20.101	-13.1082	0.015783	0.408168	2.13126	0.428678
0.395777	6.47418	0.912267	0.321928	0.0186342	0.0299829
14.4435	1.29263	0.0676387	6.16342	0.0214797	0.0356239
-1.90483	7.33363	0.254594	0.295135	0.015783	0.123004
-5.39295	9.14939	0.52707	1.34255	0.0172093	0.134878
-6.15792	7.13079	1.59264	1.48078	0.0172093	0.0468402
18.5058	0.0372743	0.102994	5.52738	0.0200576	0.0313952
-6.61355	7.67084	0.947853	1.90804	0.015783	0.0524159
27.1373	-6.24266	0.0071955	10.5307	0.0186342	0.0356239
-18.8612	-17.8346	0.00575927	0.238787	0.261832	0.0881416
-18.6999	-13.9818	0.0071955	0.377401	2.87696	0.128293
-13.2798	16.7798	0.0129262	0.243669	0.0186342	1.90843
0.698089	7.35355	0.777367	0.80653	0.0172093	0.0384362
-7.02422	7.61092	1.7	1.94298	0.0229004	0.0813396
-10.9062	6.30395	0.0129262	2.25882	0.0200576	0.962734
-12.5565	15.3967	0.00575927	1.89647	0.0200576	2.09051
-15.1035	-7.43721	0.0186342	0.254594	0.0538064	0.0676387
-7.60284	-0.604855	0.100305	1.54102	0.0229004	0.0426443
-13.1248	15.3119	0.00288251	1.92714	0.0186342	1.65947
0.660666	6.65451	0.0172093	1.9313	0.015783	0.0551956
21.2994	-1.95567	0.0285692	8.03405	0.0200576	0.0313952
21.0419	-1.54948	0.0313952	8.53796	0.0229004	0.0299829
24.1044	-6.06251	0.00432161	10.1679	0.0200576	0.0426443
27.8923	-6.67001	0.00575927	9.99556	0.0200576	0.0370307
-4.83387	6.95829	1.07313	1.63273	0.0328061	0.0976108
19.8491	-0.83102	0.0229004	8.1468	0.0214797	0.027154
-6.95743	8.85523	1.25882	1.98003	0.0200576	0.0949117
-8.8025	8.53153	1.56413	1.34823	0.0200576	0.051024
21.5048	-1.48124	0.0243197	7.89324	0.0214797	0.0356239
-11.4691	6.07329	0.0071955	0.204141	0.0172093	0.621993
-19.1707	-17.7655	0.00863031	0.235114	3.23404	0.0867838
-5.66889	8.16401	0.97673	0.325386	0.0243197	0.0662614
-18.8889	-16.6965	0.0186342	1.47093	0.364012	0.117695
-7.07848	9.8628	0.575312	0.248535	0.0200576	0.205393
-0.445464	7.6798	0.027154	0.319618	0.0100637	0.0799754
-5.14333	5.80217	0.246104	2.38957	0.0243197	0.0342157
-3.99058	3.01921	0.0243197	0.288063	0.015783	1.03351
-18.8751	-15.2291	0.015783	0.22033	2.40708	0.0881416
-11.1696	5.08398	0.0524159	1.73898	0.015783	1.96717
-19.1243	-15.8892	0.0186342	0.232661	0.335712	0.0908534
7.67931	4.04875	0.56267	0.365133	0.0214797	0.0621217
-18.9672	-15.5883	0.00863031	1.7194	1.7995	0.109695
-15.5449	0.834827	0.015783	0.252173	0.0200576	0.253384
-0.0007591	8.61427	0.441483	1.30159	0.0200576	0.0717627
-12.5766	14.9239	0.00432161	1.07519	0.0229004	1.87539
-14.7181	2.49584	0.045443	2.40081	0.0186342	0.105678
-14.6867	4.155	0.015783	0.261832	0.0243197	0.759582
-11.8794	14.1264	0.0071955	1.70487	0.0186342	2.09727
17.3038	-0.644247	0.0214797	8.24603	0.0229004	0.0313952
-19.0599	-14.3721	0.0114956	0.27262	0.109695	0.0786098
7.39185	3.66081	0.534062	0.988412	0.0200576	0.0328061
3.10572	5.59862	0.96643	1.19787	0.0243197	0.0426443
-8.63754	8.07577	0.444667	1.21164	0.0384362	0.0538064
18.7107	-1.34373	0.0172093	8.77076	0.0172093	0.0257376
-2.34266	7.02834	0.0186342	0.232661	0.0129262	0.132248
5.27289	4.3184	0.763836	0.369606	0.027154	0.0384362
-8.14315	7.48535	1.72857	1.15834	0.0229004	0.117695
-21.0343	-15.0688	0.0100637	0.210389	1.91188	0.116365
-12.2005	5.46031	0.00575927	0.24123	0.0200576	0.521051
22.1782	-2.54915	0.0100637	8.51449	0.0172093	0.0299829
-8.1897	8.16428	1.95866	0.289244	0.027154	0.0524159
4.5574	5.77106	0.994942	1.00935	0.0172093	0.0328061
0.265701	6.78827	1.29983	1.99603	0.0214797	0.041243
-1.45255	8.11509	0.00575927	1.33514	0.0114956	0.0827026
-12.1106	6.32402	0.0071955	0.336855	0.0143553	0.585924
20.7126	-2.99518	0.0071955	8.64369	0.0186342	0.0565835
-17.9071	-15.0893	0.0214797	2.30976	0.392867	0.0703893
17.9567	-2.72293	0.00288251	10.5189	0.0214797	0.0538064
-12.224	14.959	0.00575927	0.328836	0.0172093	1.82619
20.5464	-3.18001	0.00432161	9.83357	0.0172093	0.0384362
-12.9764	15.8992	0.00288251	1.06557	0.0200576	1.64155
10.7654	2.44157	0.691534	3.89414	0.0200576	0.0370307
-3.44035	7.04838	1.16414	1.14274	0.0200576	0.041243
-19.4419	-18.1329	0.0342157	0.38405	2.59407	0.119024
-1.61558	5.65948	0.906891	1.15121	0.0172093	0.0482362
-1.85342	6.57917	1.56413	2.29837	0.015783	0.041243
23.2609	-5.93054	0.00288251	11.165	0.0172093	0.0703893
-7.65525	4.64807	0.280956	0.231432	0.0143553	0.045443
-19.3103	-13.9969	0.0129262	0.435095	1.26604	1.11036
16.7909	-1.17478	0.0129262	8.8491	0.0214797	0.0285692
-10.8987	4.28913	0.0071955	0.249749	0.0214797	0.668119
3.33218	4.62434	0.284514	0.368489	0.0200576	0.0551956
24.5541	-3.65917	0.0114956	9.08959	0.0186342	0.0398403
-1.7259	1.79872	0.0100637	1.14078	0.0186342	0.798258
28.5718	-6.4107	0.00575927	9.38759	0.0200576	0.041243
-10.008	-3.77509	0.0384362	1.97269	0.0243197	0.0607392
-14.2184	7.35177	0.0100637	0.221568	0.0214797	0.499782
19.5282	-1.13628	0.0313952	8.28951	0.0200576	0.0370307
15.2179	0.91088	0.0579701	5.67982	0.0186342	0.0342157
-18.9779	-14.7897	0.00863031	0.352759	0.331132	0.24123
22.5488	-2.41863	0.0172093	8.82865	0.0200576	0.0328061
-14.1003	5.47749	0.0071955	2.17409	0.0243197	1.4351
2.65411	5.8603	0.0243197	0.313826	0.0172093	0.0524159
0.254742	5.81097	0.0143553	0.428678	0.0114956	0.0524159
-12.1519	4.89283	0.0071955	1.45575	0.027154	1.35896
-10.1229	-2.73362	0.0881416	2.36233	0.0731347	0.0524159
-15.7391	-4.84681	0.0172093	0.215368	0.045443	0.0935602
0.795834	6.89827	0.0342157	0.679874	0.0214797	0.051024
3.06054	6.67415	0.0285692	0.711054	0.015783	0.0482362
-19.7107	-15.5495	0.00863031	2.39479	0.138814	0.0565835
19.3053	0.27021	0.0840643	7.3226	0.0186342	0.0243197
-5.94268	8.73229	1.49825	1.20539	0.0257376	0.0384362
-8.26862	8.575	0.0200576	1.66403	0.0172093	0.21661
1.80289	7.65237	0.0313952	0.320773	0.0143553	0.0398403
-11.1398	13.2919	0.0071955	1.93206	0.0186342	2.69421
-5.17897	6.11817	0.333424	0.263034	0.0313952	0.0496308
8.45672	4.17027	0.261832	1.66676	0.0186342	0.0299829
18.6006	-0.347036	0.041243	7.55508	0.0214797	0.0299829
-15.0312	4.99457	0.015783	1.25036	0.0257376	1.47041
-12.0482	6.56622	0.0071955	1.60549	0.0243197	2.42277
-19.0549	-13.0555	0.041243	1.67491	1.61353	0.14274
1.03688	6.36072	1.04334	0.993493	0.0172093	0.0299829
-18.762	-14.7518	0.0071955	1.32308	0.199123	0.0703893
-14.308	-7.03267	0.0172093	0.285698	0.0565835	0.105678
-13.115	5.85983	0.00863031	0.21661	0.0214797	1.6332
-12.917	4.30505	0.0071955	0.258217	0.027154	0.652601
3.55144	6.33783	0.0243197	1.80281	0.0186342	0.333424
-11.1957	5.14936	0.00288251	2.28392	0.027154	0.649845
-5.9966	7.66462	1.48182	1.34255	0.0229004	0.0426443
23.6752	-3.32355	0.0129262	9.09149	0.0214797	0.0398403
-17.1332	-14.0806	0.00575927	2.19566	0.183963	0.0648829
-6.77532	8.01143	1.16221	1.37962	0.0200576	0.0621217
-19.2219	-16.2874	0.00863031	0.231432	0.784085	0.155749
-5.60671	7.84325	1.61117	1.06143	0.0214797	0.0468402
-1.863	7.92813	0.0129262	0.297485	0.0129262	0.0745054
-8.43809	8.28712	1.00504	1.44095	0.0214797	0.0799754
22.4102	-3.86639	0.00288251	9.7037	0.0229004	0.0299829
-9.89186	-11.169	0.0143553	1.06074	0.111031	0.0690147
-6.62	7.33603	0.655352	1.37407	0.0229004	0.0538064
-19.0419	-14.9822	0.0129262	1.37128	0.176323	0.0690147
8.51694	3.93711	0.734655	1.33285	0.0172093	0.0342157
22.3162	-3.63335	0.0100637	9.77902	0.0214797	0.041243
-14.2985	-4.8874	0.00863031	0.219091	0.102994	0.0607392
-13.302	4.9875	0.0100637	0.297485	0.0200576	2.01185
-19.1545	-14.0306	0.0114956	0.222805	0.762136	0.0731347
-7.71822	3.99126	0.72334	1.10232	0.0186342	0.0662614
26.0847	-4.76573	0.0071955	9.32358	0.0172093	0.0356239
-14.2232	4.92827	0.00288251	0.35727	0.0200576	0.475085
-19.1869	-16.3102	0.0114956	0.260628	1.62994	0.0799754
-12.5679	-8.39586	0.0143553	1.0895	0.0328061	0.0976108
-12.4875	6.33954	0.0129262	0.360645	0.015783	1.47301
-0.380376	6.44686	1.45049	0.870266	0.0243197	0.041243
1.89308	6.2636	0.0214797	0.968644	0.0143553	0.0482362
25.1502	-3.15363	0.0229004	8.82112	0.0200576	0.0356239
-5.4292	8.59651	0.56267	0.345964	0.015783	0.0676387
-12.2182	13.5107	0.00432161	0.329985	0.0214797	1.36177
-1.81919	7.74672	1.27858	0.358396	0.0214797	0.0524159
-19.3929	-18.125	0.0100637	1.55631	1.94486	0.0676387
24.0117	-6.21285	0.00575927	11.0971	0.0186342	0.0551956
-18.8731	-13.5336	0.0100637	0.248535	2.52105	1.04963
-4.11391	8.28623	0.0129262	0.252173	0.0129262	0.0593553
-4.74367	6.20909	0.771463	1.8675	0.0229004	0.0731347
-8.22852	4.92695	1.00432	0.22404	0.0186342	0.0468402
1.13108	9.05462	0.877352	1.04893	0.0129262	0.077243
7.11877	5.61004	0.705757	1.32596	0.0143553	0.0313952
-15.1985	1.89069	0.0200576	2.22558	0.0200576	0.423309
-11.934	7.08313	0.0071955	1.65076	0.0257376	1.37407
-12.3272	14.5292	0.00575927	1.55385	0.0172093	0.78576
28.6232	-5.69234	0.0100637	9.513	0.0186342	0.0356239
23.3616	-3.37025	0.00432161	9.37326	0.0186342	0.0342157
-11.3513	3.64138	0.0200576	0.219091	0.027154	1.8844
22.2599	-2.89435	0.0172093	8.59997	0.0172093	0.0257376
-13.4186	-9.43721	0.0214797	1.81229	0.0257376	0.0468402
-4.78578	9.57332	0.846393	0.325386	0.0186342	0.0662614
-18.9277	-15.5593	0.0100637	1.53406	1.02928	0.0962618
24.1413	-3.51614	0.0129262	9.11607	0.0172093	0.0342157
-0.766757	6.88261	0.00863031	0.304511	0.0143553	0.051024
17.6886	-0.0030648	0.0840643	6.80457	0.0229004	0.041243
-10.3907	-1.99513	0.0621217	0.248535	0.0285692	0.407081
-7.60729	8.28568	0.906121	2.10836	0.0214797	0.0496308
-13.647	5.23626	0.0114956	0.332278	0.0186342	1.79327
-5.14906	6.52441	0.349365	0.374066	0.015783	0.045443
-12.3178	6.81117	0.0100637	0.210389	0.0257376	1.53705
-1.39242	1.46307	0.0524159	0.326537	0.378512	0.0579701
1.55439	6.15055	0.0229004	1.76171	0.0114956	0.0565835
-12.7314	13.9439	0.00432161	1.12035	0.0186342	0.705757
-13.3985	15.6675	0.0114956	1.6234	0.0200576	2.12267
-17.9477	-13.1976	0.0257376	0.248535	1.80529	0.212881
-7.42695	9.87052	1.24123	0.217851	0.0143553	0.0962618
-10.7867	-8.71105	0.027154	1.47093	0.0313952	0.0565835
-18.5709	-15.819	0.0440443	1.11636	0.271426	0.0496308
-8.20331	9.67891	0.42975	1.58496	0.0200576	0.222805
21.2226	-4.84075	0.00432161	10.6663	0.0186342	0.0426443
-14.7276	4.29877	0.0200576	1.99856	0.027154	0.747602
2.72213	7.04097	0.0214797	0.297485	0.0143553	0.0621217
21.2487	-3.69234	0.00575927	9.74846	0.0200576	0.0342157
19.3694	-0.386995	0.0426443	6.61689	0.0186342	0.0243197
21.3285	-4.15188	0.00432161	10.748	0.0186342	0.045443
21.0082	-5.63805	0.00144197	11.6016	0.0143553	0.0827026
8.18199	2.80818	0.506907	3.60003	0.0186342	0.0468402
-20.9055	-15.4778	0.0229004	0.255803	2.27292	0.511974
-0.0638554	7.33461	0.0143553	0.335712	0.0100637	0.0551956
-0.565878	8.85899	0.349365	0.321928	0.0186342	0.111031
-0.849894	8.1575	0.0648829	0.447844	0.0114956	0.0524159
-17.4204	-15.6541	0.0071955	0.27739	0.341417	0.0854247
-11.476	4.83218	0.0071955	0.273814	0.0214797	0.656268
27.2388	-4.94364	0.00863031	9.50084	0.0200576	0.0370307
-2.03242	10.2255	1.31904	0.23634	0.027154	0.041243
0.527872	7.04611	0.0186342	1.14143	0.0114956	0.0758749
24.1876	-6.68616	0.00432161	11.3063	0.0200576	0.0565835
-8.60959	8.0409	1.19661	1.34483	0.027154	0.0935602
21.8885	-1.77564	0.0186342	7.69868	0.0229004	0.0342157
-0.0030133	7.4361	0.0143553	0.318461	0.0172093	0.0786098
17.2246	-3.4432	0.0071955	10.9832	0.0186342	0.0440443
5.33694	4.23196	0.123004	1.77653	0.0172093	0.0440443
18.2794	-0.193096	0.0676387	7.64059	0.0172093	0.027154
-5.50899	7.5821	1.31208	1.07108	0.0172093	0.0593553
-5.04558	7.1527	0.798258	0.27023	0.0200576	0.0745054
-0.36632	6.06313	1.23879	0.861558	0.0214797	0.0676387
-11.1885	4.85796	0.00575927	0.295135	0.0172093	1.11303
-20.0839	-17.5889	0.0129262	0.228973	2.55287	0.0867838
-18.5068	-16.4065	0.0143553	2.09963	2.73335	0.0827026
-8.89758	8.91076	0.471968	2.20101	0.015783	0.104337
-9.48167	8.55066	0.719841	2.15381	0.0186342	0.0786098
-12.2505	12.9357	0.00432161	0.860764	0.0200576	2.65421
1.71257	7.03001	0.962734	1.26903	0.0114956	0.0648829
8.38935	3.7112	0.16092	0.457332	0.0214797	0.0299829
-13.0205	4.88945	0.0100637	0.254594	0.0229004	0.716332
15.852	-0.789462	0.0100637	9.40636	0.0172093	0.0313952
-20.0122	-14.8038	0.00288251	2.34908	2.45128	0.180148
-19.3118	-16.4952	0.00432161	2.1846	0.745022	0.144046
-6.81313	7.18906	1.32596	0.877352	0.0243197	0.177599
25.6776	-4.98018	0.00432161	9.55406	0.0214797	0.0384362
-6.79227	8.03798	1.75574	1.26544	0.0229004	0.0799754
22.273	-1.78886	0.0621217	7.71578	0.0186342	0.0313952
18.7548	-4.20843	0.0100637	11.0752	0.0200576	0.366252
-0.887705	7.12799	0.0313952	0.369606	0.0143553	0.134878
21.7498	-5.36581	0.00432161	10.7714	0.0172093	0.0593553
11.5773	2.24133	0.100305	4.14274	0.0229004	0.0328061
-2.05049	5.23338	1.08066	1.33857	0.288063	0.0299829
20.4297	-2.48449	0.0071955	9.44335	0.0186342	0.0328061
-19.0865	-16.5426	0.0100637	2.37351	2.01221	0.0717627
-12.1741	15.2282	0.00288251	0.316146	0.0200576	2.04369
21.7355	-2.38113	0.0129262	9.26791	0.0200576	0.0370307
-18.2855	-17.1905	0.0071955	1.68257	0.60027	0.137504
-1.52206	7.37557	0.941106	0.920674	0.0243197	0.0496308
-7.74874	5.08861	0.219091	1.24671	0.0496308	0.0496308
-13.5809	2.11907	0.0328061	0.316146	0.0172093	0.195348
18.6284	-1.50221	0.0143553	8.47635	0.0186342	0.0356239
20.751	-0.665734	0.0867838	7.85218	0.0229004	0.0313952
-8.40348	-3.44636	0.0827026	1.46624	0.0384362	0.0482362
-13.2127	4.39369	0.00863031	1.73335	0.0313952	0.794104
-13.2763	6.04129	0.0071955	0.323082	0.0342157	1.21661
-7.09664	6.12189	0.574344	2.00468	0.0214797	0.0538064
6.76027	4.34632	0.31034	1.37351	0.0200576	0.0370307
-11.4134	4.21717	0.0114956	0.207893	0.0200576	1.20226
25.2298	-3.5698	0.0186342	8.87101	0.0243197	0.0342157
-0.758397	6.59091	0.0229004	0.313826	0.0114956	0.045443
-18.2749	-15.0554	0.015783	1.18396	1.10903	0.0758749
-7.66938	8.83006	1.21288	0.316146	0.0200576	0.154454
4.61152	6.20038	1.11503	0.953079	0.0214797	0.0356239
16.9409	-1.99812	0.00575927	10.2337	0.0243197	0.0243197
-11.2405	-6.32028	0.0299829	0.349365	0.0214797	0.0496308
-11.5798	7.55879	0.00432161	0.210389	0.0384362	0.796598
1.42287	7.44186	0.903038	0.919149	0.0143553	0.0703893
-6.06137	7.93999	1.31499	1.69019	0.0214797	0.0538064
-12.9816	14.7154	0.00575927	1.48749	0.0200576	1.26963
-4.92552	7.95741	1.46884	1.38128	0.0186342	0.0662614
-2.52873	1.51263	0.469886	0.253384	0.0172093	0.0827026
-1.27318	6.63655	0.587845	0.261832	0.0172093	0.0482362
-0.273845	7.22878	0.0243197	1.01436	0.0114956	0.0607392
23.2399	-1.77876	0.117695	6.97147	0.221568	0.027154
-9.62502	3.08553	0.0071955	0.400538	0.0143553	0.927517
17.22	-0.949108	0.0143553	9.21658	0.0172093	0.0257376
-7.03773	-6.91088	0.0468402	0.847195	0.0285692	0.0342157
-6.78672	-5.8176	0.0538064	1.61447	1.07176	0.0621217
23.6292	-3.40788	0.00863031	9.10609	0.0285692	0.0370307
-14.2545	6.38859	0.00432161	1.53306	0.0229004	1.10969
-12.6112	14.5286	0.00575927	1.93282	0.0200576	2.35924
-11.8828	6.21236	0.0071955	0.201634	0.015783	2.07245
1.16954	7.52967	0.0370307	1.42492	0.0172093	0.0565835
-0.636544	5.80777	0.0214797	1.06557	0.0129262	0.0949117
-13.0872	7.66945	0.0579701	2.2966	0.027154	1.45786
-8.12804	9.80286	1.05172	0.368489	0.0172093	0.252173
24.2967	-3.88183	0.0071955	9.37767	0.0229004	0.0398403
-0.466371	5.93894	0.618239	1.29866	0.0143553	0.0551956
-6.25048	8.96658	0.58111	1.06281	0.0172093	0.16092
13.9275	2.02756	0.244887	2.47742	0.0214797	0.273814
3.03779	6.85454	0.0496308	0.344828	0.015783	0.0635029
-11.4337	-15.3659	0.0243197	0.982583	0.190299	0.0551956
-6.56268	7.69145	1.26364	0.265437	0.0229004	0.0881416
-12.6388	15.812	0.00575927	1.71765	0.0229004	2.14893
19.4697	-0.587357	0.0342157	7.55266	0.0172093	0.0342157
-18.7461	-16.3121	0.0114956	1.89569	0.633199	0.0854247
-10.677	-9.66122	0.0200576	0.279768	0.117695	0.0384362
3.61504	5.5617	1.19912	0.95977	0.0214797	0.0313952
-3.48867	9.61319	0.326537	0.286881	0.0114956	0.0551956
-18.9475	-16.3484	0.00863031	2.30743	3.48749	0.0690147
19.639	-3.76818	0.00432161	10.6088	0.0186342	0.0313952
22.6192	-5.48645	0.00288251	10.8688	0.015783	0.0482362
-12.2844	5.28286	0.015783	1.48954	0.0172093	1.8679
1.49351	7.16409	0.0229004	0.266637	0.0143553	0.0579701
23.3721	-2.79872	0.0243197	8.32859	0.0186342	0.0342157
22.9265	-2.39443	0.015783	8.37418	0.0214797	0.0299829
-11.7944	3.92886	0.0100637	0.215368	0.0186342	0.505891
22.2259	-4.78962	0.00432161	10.0961	0.0214797	0.485427
-12.7949	15.597	0.00144197	1.41792	0.426533	1.16864
1.88014	7.81884	0.967169	2.63622	0.015783	0.0717627
-12.7302	16.3098	0.00575927	2.27501	0.0172093	2.19125
-20.2314	-16.2876	0.00575927	0.302173	2.04789	0.125651
-5.57034	6.27586	0.0143553	0.273814	0.0200576	0.0703893
-5.98684	8.51549	0.027154	2.00648	0.0229004	0.104337
16.7234	-1.82454	0.00575927	10.7659	0.0243197	0.0342157
-10.7332	13.4461	0.00288251	2.34767	0.0229004	1.91915
21.5107	-2.96343	0.00575927	9.42098	0.0214797	0.0285692
22.0931	-5.65563	0.00288251	11.34	0.0200576	0.0676387
-7.25807	8.05709	1.7277	0.211635	0.0229004	0.0703893
-0.649506	6.82711	1.27441	1.2394	0.0243197	0.0398403
-10.1606	5.83035	0.0172093	6.13955	0.0257376	1.10769
4.95822	4.04588	0.508936	0.934328	0.027154	0.0565835
-12.3822	7.23756	0.00288251	0.24123	0.0214797	0.447844
-10.4605	-11.3633	0.0299829	0.382944	0.0840643	0.0621217
-6.89071	4.97056	0.712816	1.91342	0.0172093	0.0799754
21.7305	-3.68169	0.0100637	9.27469	0.0229004	0.306845
-19.8883	-17.2793	0.0143553	0.252173	1.19849	0.0799754
-1.61547	7.81277	0.0114956	0.301002	0.015783	0.0565835
-13.1368	4.4438	0.0071955	1.44467	0.0200576	0.353888
-9.36406	3.9721	0.120352	0.215368	0.027154	0.176323
-12.2793	2.62375	0.045443	1.60027	0.0299829	0.0908534
-8.32404	7.34332	0.854395	1.4813	0.0214797	0.0593553
0.416289	7.03724	0.410341	0.304511	0.015783	0.116365
-12.1741	6.76285	0.0143553	0.285698	0.0186342	0.575312
-11.7283	6.13723	0.00575927	0.257011	0.0214797	0.60502
-20.7285	-19.7668	0.00432161	1.52356	1.73985	0.0690147
13.687	1.84732	0.0621217	6.21948	0.0243197	0.0468402
-20.0752	-17.5943	0.0299829	0.227741	1.54201	0.0799754
23.7894	-4.84287	0.00432161	10.1384	0.0200576	0.0328061
-4.43738	7.02517	1.40545	1.16027	0.0186342	0.0342157
-11.69	7.27182	0.00575927	1.65398	0.0186342	0.582074
19.8653	-0.633135	0.0299829	8.34691	0.0200576	0.0356239
19.0049	-3.72257	0.00575927	10.593	0.0186342	0.0356239
-14.7181	2.52651	0.0313952	0.335712	0.0328061	0.687061
2.5059	7.00254	0.0200576	0.318461	0.0114956	0.0745054
-19.2682	-13.2514	0.00432161	1.85798	0.27023	1.11636
-11.5205	3.12455	0.0071955	0.255803	0.0214797	0.739848
-20.221	-18.1076	0.0524159	0.276199	2.04019	0.0662614
22.7768	-3.89996	0.00432161	10.0255	0.0186342	0.0328061
-5.76653	5.21136	0.882839	1.37072	0.045443	0.045443
-13.0466	15.6222	0.0143553	1.9396	0.0200576	2.02857
-12	6.56084	0.0100637	0.259423	0.0186342	1.71677
-2.56235	6.19642	0.92524	0.35727	0.0214797	0.0524159
1.73893	9.01313	0.399445	0.303342	0.015783	0.0690147
-1.39848	8.27373	1.3505	0.982583	0.0257376	0.0482362
4.75101	6.52666	0.269033	0.793272	0.0200576	0.0690147
11.6889	0.203113	0.0129262	8.89429	0.0186342	0.751035
22.6467	-5.93511	0.00575927	11.093	0.0186342	0.045443
-19.8063	-14.5372	0.0186342	0.211635	2.59455	1.17377
27.2571	-6.68027	0.00863031	10.4892	0.0186342	0.0440443
-12.8764	15.178	0.00575927	0.267835	0.0200576	1.30685
2.44928	6.73579	0.0229004	0.967169	0.0143553	0.0565835
-0.168317	7.393	0.0100637	2.34937	0.0129262	0.102994
0.569509	6.70203	0.041243	0.316146	0.0143553	0.0908534
1.62145	7.096	0.0703893	0.31034	0.00863031	0.0690147
-18.9394	-15.4242	0.0100637	0.348232	0.583038	0.0786098
-7.32648	7.74423	0.611645	0.22033	0.0186342	0.0579701
-0.616892	7.59079	0.0989585	1.34767	0.015783	0.0662614
-14.4631	-13.298	0.0114956	1.44573	0.228973	0.0962618
-1.3464	6.96158	0.796598	0.327687	0.0214797	0.0524159
18.2723	-3.1009	0.0356239	7.72743	0.041243	0.041243
-3.03828	9.77584	0.877352	0.27023	0.0129262	0.051024
-11.5993	7.31373	0.0114956	0.204141	0.0129262	1.96791
-2.96763	6.65118	0.00863031	1.64016	0.0172093	0.0621217
-18.5556	-17.1877	0.0071955	0.226509	0.344828	0.0935602
-5.51209	8.6853	0.931305	1.66084	0.0214797	0.0607392
-13.8185	6.43354	0.00863031	1.62994	0.0214797	1.6893
-12.0313	4.16852	0.0496308	1.41738	0.0200576	2.29602
-8.30533	8.55931	0.0976108	1.33685	0.015783	0.141433
15.6489	0.554293	0.0662614	7.19176	0.0172093	0.0370307
-8.57274	7.74685	0.932817	1.9279	0.0243197	0.0840643
-10.5578	3.46921	0.015783	0.246104	0.0200576	1.67627
22.5729	-2.99101	0.027154	8.47244	0.0186342	0.0370307
-0.349857	7.97536	0.0186342	1.37518	0.0129262	0.42975
-4.53021	2.10014	0.117695	0.27262	0.0172093	0.0676387
-11.516	14.9776	0.00288251	1.84318	0.015783	1.39012
1.33984	8.09344	0.344828	1.55139	0.0143553	0.105678
20.7134	-2.5317	0.0129262	9.31264	0.0200576	0.0370307
-13.3561	15.8363	0.00432161	1.92029	0.0172093	0.909965
23.7478	-3.39549	0.00575927	9.09179	0.0200576	0.0328061
-5.9806	8.32226	1.12763	1.65352	0.0243197	0.0538064
-1.34801	8.86158	0.317304	1.65535	0.0143553	0.130931
22.942	-2.30133	0.0100637	8.71716	0.0243197	0.0299829
18.7048	-4.20246	0.00288251	10.84	0.0214797	0.0496308
24.4451	-5.59235	0.00432161	10.1542	0.0186342	0.051024
17.1947	-0.161503	0.0257376	7.56523	0.0200576	0.0342157
-12.283	5.727	0.0114956	1.95791	0.0257376	1.15445
-7.28254	7.91001	2.68572	0.400538	0.0229004	0.0703893
24.4836	-4.19498	0.0071955	9.59359	0.0200576	0.0370307
21.4907	-1.77513	0.0114956	9.74382	0.0229004	0.027154
-6.2541	8.12589	1.77568	0.259423	0.0200576	0.0482362
-11.9779	4.36454	0.0071955	0.321928	0.0172093	1.52907
-18.6369	-13.0399	0.015783	0.252173	2.51475	1.0229
26.3267	-5.72358	0.00575927	10.2731	0.0214797	0.0356239
-7.86129	6.93337	0.814755	1.4163	0.0214797	0.0565835
1.89511	6.76313	0.0398403	0.846393	0.0143553	0.0565835
18.4667	-0.0489038	0.0356239	7.96358	0.0200576	0.0384362
-10.2876	8.93182	0.728574	0.261832	0.0214797	0.259423
23.2718	-2.33805	0.0200576	8.12564	0.0214797	0.0328061
-15.4787	-9.10239	0.0200576	2.03351	0.112367	0.191563
-1.147	7.65791	0.0129262	0.397255	0.0229004	0.0976108
14.7962	-2.26084	0.00144197	12.0309	0.015783	0.077243
2.78469	7.66732	0.027154	1.14796	0.015783	0.0593553
21.1066	-2.94311	0.0114956	9.60968	0.0186342	0.0426443
-11.4173	-8.12702	0.027154	0.316146	1.12102	0.0496308
1.19485	6.63729	0.0143553	0.362891	0.015783	0.0717627
15.2886	-0.300501	0.0172093	9.04838	0.0229004	0.0257376
-16.7294	-8.76267	0.00288251	1.67401	0.140124	1.12895
2.1196	5.76747	0.0243197	0.286881	0.0143553	0.0579701
6.12083	3.66749	0.464668	1.67987	0.0285692	0.104337
-6.99923	7.90717	1.08814	0.267835	0.0257376	0.0482362
-4.845	7.31261	1.2762	0.317304	0.0200576	0.0593553
-9.05653	-0.452453	0.22404	0.22033	0.0328061	0.0565835
-5.39534	6.61208	1.07108	0.22033	0.0200576	0.0356239
-13.4309	6.27823	0.0342157	0.21661	0.0229004	1.5955
-8.14232	4.59477	0.292782	0.358396	0.027154	0.045443
19.6644	-1.36641	0.0229004	8.39655	0.0214797	0.0328061
23.8826	-6.01096	0.00288251	10.6196	0.0172093	0.0524159
12.5898	-0.164315	0.0186342	8.61346	0.0229004	0.0786098
-20.9898	-19.6858	0.0071955	1.49672	2.81373	0.124328
21.3734	-2.6917	0.0071955	9.55804	0.260628	0.0384362
-4.43737	9.74854	1.46519	0.271426	0.0143553	0.0538064
-12.3653	5.34923	0.0114956	1.53257	0.0214797	0.742437
-5.04037	6.51044	0.428678	0.246104	0.027154	0.0579701
-0.14551	7.74865	0.0214797	0.393965	0.0172093	0.0468402
-2.84926	7.8195	0.0100637	1.44255	0.0114956	0.0551956
24.6513	-5.00205	0.00432161	10.1556	0.0214797	0.0370307
-16.4994	-9.02717	0.0214797	1.18713	0.041243	0.0621217
27.4227	-6.0759	0.00432161	9.81481	0.0186342	0.0426443
0.251018	8.32122	0.378512	1.34028	0.00863031	0.051024
-12.2797	4.57647	0.0129262	1.58448	0.0214797	2.51374
16.2759	-0.588682	0.0229004	9.33726	0.0172093	0.0243197
-6.66958	5.91932	0.977463	1.02361	0.0214797	0.0731347
-11.3753	6.74895	0.0100637	2.87125	0.0200576	1.16993
-0.124601	5.76832	0.276199	0.266637	0.0243197	0.0551956
18.2763	-0.671995	0.045443	6.55149	0.0214797	0.0342157
-6.40191	7.80262	0.671746	1.22466	0.0186342	0.0468402
24.4309	-3.766	0.00575927	9.42864	0.0200576	0.041243
-18.6499	-16.778	0.0257376	1.63134	3.89006	0.0786098
20.9197	-1.25722	0.0328061	7.34038	0.0214797	0.0299829
-12.6442	5.62804	0.00863031	0.21661	0.015783	2.36261
-5.00771	7.16922	1.30626	0.254594	0.0214797	0.0908534
19.9224	-2.30402	0.00863031	8.67334	0.0214797	0.0328061
-9.51463	7.10733	0.745883	1.61212	0.0257376	0.0468402
-5.77651	8.21936	1.08406	1.00504	0.0186342	0.0482362
-13.0955	5.38492	0.00432161	0.202888	0.0186342	1.80033
21.6398	-4.33977	0.00288251	9.61	0.0186342	0.0440443
-7.47859	8.06006	0.767231	1.23143	0.0229004	0.0579701
2.78818	6.59169	0.0342157	0.910733	0.0186342	0.0621217
-19.3572	-15.8103	0.00575927	1.70841	0.667211	0.0922074
0.798181	7.5245	0.180148	1.94035	0.0114956	0.0786098
-11.457	1.65654	0.0143553	0.226509	0.0285692	0.0524159
18.2603	-0.658943	0.0676387	8.04728	0.0200576	0.0356239
16.9993	0.33644	0.0426443	8.07467	0.0214797	0.0328061
-7.48218	8.37868	1.08746	1.28924	0.027154	0.0621217
11.4251	3.38186	0.539035	3.38114	0.0186342	0.0285692
19.306	-2.38001	0.0114956	9.81402	0.0243197	0.0356239
20.5142	-1.9739	0.0229004	8.70693	0.0285692	0.0370307
22.4257	-3.24058	0.0071955	9.79474	0.027154	0.0356239
-11.7887	5.74363	0.00863031	0.204141	0.0214797	0.885184
-11.8303	4.2244	0.00575927	2.40026	0.015783	1.1776
-4.49098	8.77898	0.15056	0.342555	0.0143553	0.14274
19.8025	-2.46961	0.0071955	9.65778	0.0186342	0.0356239
-12.8813	14.8419	0.00288251	1.74244	0.0172093	1.70266
0.64793	6.80123	0.00863031	1.27858	0.0172093	0.0398403
18.5077	-1.27832	0.0229004	7.185	0.0200576	0.0285692
2.80107	7.29995	0.015783	1.06901	0.015783	0.0662614
-12.9679	6.59356	0.00575927	2.12168	0.0200576	0.9855
0.829774	7.90149	0.205393	0.831067	0.0143553	0.126973
-18.8916	-14.4542	0.00863031	2.17473	0.111031	0.0813396
-9.15604	7.4515	1.40545	0.343692	0.0214797	0.0662614
-13.7284	5.80052	0.0071955	0.269033	0.0172093	0.709291
10.5868	3.01917	0.134878	1.22774	0.0172093	0.0328061
-12.17	7.49751	0.0071955	0.205393	0.015783	1.83754
3.6962	2.77607	0.041243	1.6248	0.0172093	0.051024
-14.3958	-0.193811	0.00432161	1.66539	0.015783	0.138814
17.8952	-1.74221	0.0100637	9.32101	0.0229004	0.027154
-10.5626	-6.7164	0.0200576	0.233888	0.24245	0.0440443
19.6434	-2.27477	0.00432161	9.27522	0.0200576	0.0299829
20.1932	-1.94164	0.0100637	8.67795	0.0229004	0.0370307
-10.4477	5.90171	0.0100637	1.46884	0.0200576	1.03984
-17.7402	-11.1297	0.00432161	0.219091	0.0731347	0.214125
15.2475	-3.10508	0.00288251	11.7399	0.015783	0.0731347
26.192	-3.69746	0.0214797	8.87631	0.0243197	0.0299829
0.295134	8.235	0.0200576	1.19219	0.0186342	0.0908534
-15.963	-6.4235	0.0172093	1.96495	0.0243197	0.144046
20.455	-2.59174	0.00432161	9.8058	0.0200576	0.0356239
-6.60087	8.02826	1.04544	2.04299	0.0172093	0.0676387
-4.90628	6.01485	0.934328	1.51551	0.027154	0.0662614
-1.3833	5.83799	1.02574	0.380729	0.651683	0.0524159
-13.1203	15.4185	0.00575927	1.99458	0.0186342	0.843984
-8.81315	8.5547	0.428678	0.23634	0.0186342	0.125651
-1.60311	7.15798	0.0100637	0.273814	0.0214797	0.0676387
-20.9014	-17.2572	0.0200576	0.22033	2.50259	0.0621217
-1.42522	6.03024	1.45681	1.81229	0.0200576	0.0384362
24.0735	-6.59553	0.00288251	11.2353	0.015783	0.0565835
-13.7437	13.8478	0.00432161	0.263034	0.0243197	0.738119
15.8788	-3.11194	0.00288251	11.696	0.015783	0.0827026
-8.23537	8.12776	1.29807	0.264236	0.0299829	0.0524159
-17.4468	-12.6181	0.0114956	0.244887	2.03316	1.08338
5.93127	3.9671	0.264236	1.43456	0.0214797	0.0440443
-8.62866	2.4844	0.408168	1.76299	0.0299829	0.041243
-5.70517	6.16384	1.18206	0.93885	0.0214797	0.0538064
-19.499	-13.9257	0.0114956	0.258217	0.349365	0.195348
19.8874	-4.0304	0.00432161	11.0908	0.0214797	0.051024
-4.47539	0.273128	0.0143553	1.85917	0.0143553	0.153157
-14.1454	5.81938	0.00575927	0.215368	0.0328061	0.545968
0.436626	7.84566	0.0129262	0.27262	0.0143553	0.0745054
1.99415	6.92695	0.0551956	0.710173	0.0200576	0.0482362
-3.62733	10.1642	0.377401	0.286881	0.0172093	0.0840643
5.61149	5.08099	1.09018	1.53406	0.0229004	0.0299829
21.4738	-2.15875	0.0342157	8.68224	0.027154	0.0342157
-18.0873	-15.0184	0.027154	1.40599	0.418999	0.0703893
-0.0662328	1.64422	0.0172093	0.772308	0.0200576	1.57046
-6.13053	6.92199	1.10434	0.252173	0.0186342	0.0384362
-3.26727	5.29277	0.719841	1.19409	0.0186342	0.041243
-9.39921	7.75081	1.0036	1.26364	0.0186342	0.766383
-11.8335	15.3213	0.00575927	0.832688	0.0172093	2.88069
26.1452	-6.03586	0.00432161	10.4053	0.015783	0.0468402
-3.42131	8.1055	1.06695	1.67627	0.0257376	0.0524159
19.2583	-1.10774	0.0299829	8.01286	0.0186342	0.0313952
-6.95646	5.90175	0.325386	1.16607	0.0172093	0.0496308
-5.91788	7.74885	1.54893	1.15445	0.0229004	0.0662614
-11.3124	6.58638	0.015783	0.255803	0.0257376	0.926759
-3.49314	7.17021	0.0257376	0.336855	0.0143553	0.0468402
-13.3287	7.03653	0.0100637	1.63599	0.0143553	1.29631
-1.82131	8.70195	0.299831	0.273814	0.0186342	0.0827026
-5.83053	7.41481	0.755315	1.23879	0.0243197	0.0579701
-10.5102	-3.19237	0.0328061	0.225275	0.0635029	0.027154
-11.5885	6.66179	0.0229004	0.249749	0.0214797	1.20664
-19.2302	-16.2699	0.0114956	1.96864	0.364012	0.0949117
-12.1756	5.61555	0.0313952	0.317304	0.0186342	2.5986
-11.1073	-14.5561	0.0200576	0.339137	0.0565835	0.0538064
21.8583	-3.067	0.00863031	9.55033	0.0214797	0.0328061
-14.3219	5.73012	0.0129262	3.50106	0.0186342	0.888305
21.063	-4.14565	0.0071955	10.0788	0.0172093	0.0356239
-13.9216	7.1458	0.00432161	1.65764	0.0186342	1.3505
21.3595	-4.08474	0.0071955	10.3977	0.0186342	0.0496308
-2.76146	7.49235	0.545968	0.305679	0.0214797	0.0703893
24.1171	-3.62458	0.00863031	9.15714	0.0243197	0.0342157
-15.2366	-10.8362	0.0100637	0.222805	0.0758749	0.0440443
-13.4878	6.12032	0.0071955	1.70973	0.0285692	0.991318
-13.2282	-10.9515	0.0114956	1.12234	0.0257376	0.0524159
17.9354	-0.424021	0.015783	7.37073	0.0200576	0.0342157
17.7917	-3.90573	0.00575927	10.6196	0.015783	0.0524159
-12.3757	6.0078	0.0071955	2.29719	0.0186342	1.426
-13.6522	5.93619	0.00432161	0.212881	0.0186342	0.457332
0.697475	6.72652	0.759582	6.45554	0.015783	0.0299829
23.225	-6.71698	0.00432161	11.0977	0.0200576	0.0565835
-16.7358	-7.25127	0.0313952	1.53804	0.0285692	0.100305
22.0915	-1.58419	0.0384362	8.06456	0.0229004	0.0299829
6.92475	5.17601	0.675364	0.879706	0.0214797	0.0426443
4.88784	4.52227	0.793272	1.09761	0.0186342	0.045443
-1.72566	6.47377	0.919912	0.857583	0.0328061	0.0524159
-2.14159	8.50758	0.0100637	0.39835	0.0172093	0.352759
-4.03613	8.75833	0.112367	1.84238	0.0143553	0.0731347
-12.3802	14.7589	0.00144197	1.22157	0.0200576	2.17217
-9.06896	-2.71626	0.0799754	1.14078	0.0440443	0.0257376
1.55696	7.38833	0.629473	0.282143	0.0129262	0.0922074
21.2519	-1.96312	0.0114956	8.42511	0.0172093	0.0313952
-15.163	6.66736	0.0129262	0.212881	0.027154	0.555816
22.7571	-2.86415	0.0100637	9.15308	0.0214797	0.0370307
20.7821	-2.70187	0.00863031	9.55993	0.0243197	0.0799754
15.9939	1.21181	0.263034	2.91839	0.0172093	0.041243
26.8558	-4.24151	0.0186342	9.01245	0.0200576	0.0426443
-12.3588	6.84957	0.0071955	0.24123	0.0172093	1.59741
-12.5089	14.0507	0.00432161	1.50589	0.015783	0.553852
21.3467	-4.59933	0.00575927	10.5102	0.0214797	0.045443
-6.69091	6.65932	1.10165	1.49365	0.0313952	0.045443
19.1835	-1.57302	0.00288251	9.91019	0.0200576	0.0440443
-8.3905	8.57796	0.265437	0.290424	0.0257376	0.0854247
-11.7781	6.51162	0.00575927	1.72944	0.0186342	0.751892
-12.0042	14.2084	0.00575927	1.88986	0.0172093	1.90034
1.15331	8.13628	1.47975	0.302173	0.0143553	0.0593553
-5.5205	7.69068	1.18903	0.297485	0.0214797	0.0384362
0.192848	8.15883	0.0370307	1.13685	0.015783	0.0579701
2.68054	7.21228	0.045443	0.711935	0.015783	0.0524159
4.321	6.93359	0.342555	0.722466	0.0214797	0.0356239
0.503943	8.58422	1.85	0.23634	0.0114956	0.136191
3.85308	5.56329	1.04893	0.279768	0.0243197	0.0468402
-7.94623	8.39914	0.883621	0.377401	0.0243197	0.0690147
7.93736	3.47701	0.255803	1.40327	0.0200576	0.0426443
1.33357	8.57906	0.582074	0.271426	0.0172093	0.0635029
-8.25275	5.51494	0.809003	1.52005	0.015783	0.045443
-0.140491	6.48776	0.0356239	1.47405	0.0143553	0.119024
-12.8618	15.1783	0.00288251	1.88088	0.0172093	1.3454
-14.1595	-8.50217	0.0114956	1.13947	0.0313952	0.077243
-19.0345	-16.9753	0.0143553	0.235114	1.04754	0.78576
-14.1021	4.52815	0.0229004	1.73466	0.0257376	1.74071
-2.47684	7.01394	0.520045	0.289244	0.0172093	0.0538064
-5.45408	6.02738	0.0313952	0.301002	0.0143553	0.786596
23.8052	-4.01001	0.0071955	9.54195	0.0200576	0.0370307
13.7894	1.87579	0.167358	6.49558	0.259423	0.0342157
-4.55419	2.86799	0.141433	2.36036	0.015783	0.0440443
28.398	-5.98043	0.00863031	9.76092	0.0229004	0.0398403
-5.48537	1.5357	0.0172093	0.230203	0.0881416	0.045443
-19.1393	-15.191	0.0143553	0.232661	1.8679	0.0962618
-19.7115	-15.1136	0.00575927	0.243669	0.144046	0.119024
21.5616	-5.56478	0.00432161	11.0357	0.0186342	0.0579701
-10.3199	-0.302643	0.111031	1.29514	0.0440443	0.077243
-12.3976	-9.84735	0.0100637	0.40163	0.0186342	0.0482362
23.9837	-2.86712	0.0285692	7.90787	0.0200576	0.0299829
-12.5754	14.4722	0.00288251	2.07895	0.0186342	1.61353
-1.43248	6.40187	0.253384	0.275007	0.0200576	0.0440443
25.447	-6.25028	0.0071955	10.7654	0.0200576	0.045443
1.48344	7.41363	0.231432	0.258217	0.0100637	0.0717627
-5.02702	6.03713	0.803227	1.52507	0.027154	0.0426443
-15.9471	4.20741	0.0071955	0.230203	0.027154	1.06005
26.2282	-4.98184	0.00863031	9.8424	0.0214797	0.225275
-7.06747	8.03276	1.37016	1.01792	0.0186342	0.0989585
-13.8011	7.00852	0.0186342	1.55483	0.0200576	0.38405
-0.03496	7.30342	0.0342157	0.989866	0.0143553	0.0676387
-12.7619	5.76763	0.0243197	0.212881	0.0200576	1.09694
-12.4719	5.26642	0.00288251	0.23634	0.0186342	1.91609
-11.9159	6.60182	0.00863031	0.345964	0.0200576	0.972325
13.8667	1.06944	0.0962618	5.93156	0.0200576	0.0384362
27.9595	-6.30854	0.00432161	10.3767	0.0229004	0.0398403
-19.0767	-16.7945	0.0129262	0.285698	3.54535	0.145351
-15.5983	-13.5266	0.0200576	1.92714	0.211635	0.0731347
1.43905	8.14001	1.05728	1.40054	0.0143553	0.0881416
-11.7617	6.17988	0.0114956	1.61353	0.0186342	1.32193
-2.40279	6.28019	0.0172093	1.08882	0.0143553	0.045443
-12.1376	6.78807	0.0071955	1.54151	0.0200576	1.04893
-6.89404	8.88248	2.1127	0.264236	0.0229004	0.051024
-4.70645	7.69671	1.58207	0.299831	0.0214797	0.0648829
2.07478	6.95865	0.0172093	0.31034	0.0100637	0.0468402
-1.86682	6.7646	0.908429	1.9568	0.0214797	0.0565835
-11.2088	4.54358	0.00575927	0.259423	0.0243197	2.14503
20.0539	-2.05422	0.0186342	8.52602	0.0243197	0.0299829
-8.40693	-5.10077	0.0593553	1.10568	0.0243197	0.0496308
-3.095	7.19351	1.28924	2.37184	0.0186342	0.0496308
-8.25795	8.01081	1.0895	1.31962	0.0243197	0.0745054
-2.21545	1.40454	0.0100637	0.451013	0.0229004	0.0745054
6.00497	5.14063	0.935083	0.290424	0.0200576	0.0313952
-7.46801	10.0248	1.51652	1.50843	0.0172093	0.356144
-21.019	-15.4979	0.0100637	0.297485	1.90689	0.0854247
16.9858	-1.55009	0.0398403	8.75973	0.0214797	0.0328061
-2.75892	8.02263	0.0214797	1.42277	0.0143553	0.077243
-10.831	5.20455	0.00575927	1.57289	0.0200576	1.64708
21.4476	-2.59965	0.00575927	9.38698	0.0186342	0.0342157
20.3519	-2.29527	0.00575927	9.37078	0.0214797	0.0384362
-7.517	8.86693	0.714575	1.25882	0.0257376	0.0648829
1.73944	6.16689	0.0285692	1.2762	0.201634	0.077243
-2.0485	7.72679	0.027154	1.12697	0.0214797	0.0565835
20.4946	-3.51698	0.0071955	9.85764	0.0186342	0.0370307
27.9828	-6.41654	0.00863031	9.84269	0.0186342	0.0313952
-18.6567	-15.7003	0.0186342	0.22033	0.500802	0.146655
-15.9794	-13.3696	0.0186342	0.344828	0.175045	0.0565835
20.8577	-4.76997	0.00288251	11.018	0.0172093	0.051024
-13.5922	14.9767	0.0071955	1.28274	0.0214797	1.3115
23.3262	-2.43637	0.0243197	8.41507	0.0186342	0.0356239
-7.75418	4.36364	0.295135	0.212881	0.0214797	0.045443
25.1488	-4.14608	0.00575927	9.28732	0.0200576	0.0313952
0.466211	7.83856	0.0200576	0.382944	0.015783	0.344828
20.5429	-2.57285	0.0129262	9.36918	0.0243197	0.0342157
-14.8431	3.35387	0.0143553	1.54646	0.0214797	0.328836
-14.792	0.0667256	0.015783	1.63691	0.0299829	0.172488
-12.2645	5.71227	0.0143553	2.40327	0.0328061	0.817214
0.572743	5.75461	0.0071955	0.27858	0.0114956	0.166073
27.3703	-5.65489	0.00863031	9.81458	0.0186342	0.0440443
-10.2237	7.36544	1.21039	0.228973	0.015783	0.0593553
2.16951	7.61488	0.379621	1.30334	0.0100637	0.0579701
-11.1018	-1.62171	0.0370307	0.217851	0.0731347	0.0676387
3.74054	5.09021	0.0243197	1.24671	0.0186342	0.0551956
27.3155	-6.07878	0.00432161	9.82753	0.0172093	0.0370307
-20.7266	-15.9151	0.0143553	1.45523	0.250962	0.157044
-19.7088	-14.6821	0.0100637	1.55238	1.7761	0.250962
-13.2254	14.6886	0.00288251	0.829444	0.0172093	1.23266
22.7293	-4.60797	0.0071955	10.2523	0.0200576	0.0370307
23.7717	-4.53316	0.00575927	10.202	0.015783	0.0328061
16.5298	-2.54868	0.00432161	11.3992	0.0186342	0.752749
-12.4719	7.14786	0.0071955	1.61306	0.0186342	0.726831
1.10064	7.27301	0.00863031	0.31034	0.0143553	0.0676387
-6.08234	6.46734	0.894527	0.993493	0.0214797	0.0398403
-0.13949	6.89547	0.0565835	0.405992	0.0143553	0.0662614
-0.631044	8.64344	1.07793	0.231432	0.0172093	0.0662614
-6.0319	9.07355	0.0129262	0.271426	0.0143553	1.13947
-12.869	15.1595	0.00288251	0.325386	0.0214797	1.66585
23.7839	-2.74542	0.0129262	8.42062	0.0200576	0.0313952
-13.3123	6.22829	0.0186342	2.35106	0.0186342	1.66721
15.3726	0.871083	0.0482362	6.86204	0.0214797	0.0299829
23.957	-6.90847	0.00432161	11.3612	0.0143553	0.0621217
-10.821	5.60479	0.316146	1.01078	0.0243197	0.585924
28.1165	-6.56741	0.00863031	10.3405	0.0172093	0.0384362
8.64124	4.0061	0.567545	0.989866	0.0186342	0.041243
-4.74844	7.08924	0.393965	0.258217	0.0257376	0.0538064
15.6582	-3.76014	0.00144197	11.8084	0.0200576	0.0524159
-8.2998	4.54054	0.144046	2.10232	0.0229004	0.0468402
-3.45882	7.34596	0.528071	1.28747	0.027154	0.041243
-18.496	-13.8272	0.0143553	0.226509	0.0621217	0.0949117
-11.2982	1.72586	0.00432161	0.209141	0.0172093	1.18078
3.32831	7.47655	0.0496308	1.09626	0.0143553	0.0607392
-1.66374	7.94231	0.0285692	0.303342	0.015783	0.0524159
-12.6419	6.41718	0.00863031	1.64754	0.027154	0.9115
-11.2356	6.24428	0.00575927	0.443607	0.0257376	1.3454
26.9204	-4.47731	0.0100637	9.40319	0.0172093	0.027154
24.6423	-6.48964	0.00288251	11.0778	0.0200576	0.0524159
-6.07793	5.56898	0.491597	0.975997	0.0243197	0.84318
-19.7145	-12.7861	0.0143553	1.98076	0.0894981	0.254594
-7.77551	-10.2823	0.0328061	0.366252	0.0200576	0.0496308
2.25769	5.80844	0.784085	0.360645	0.0186342	0.0257376
-14.5866	5.75673	0.0143553	1.32135	0.0200576	0.50284
25.6904	-4.2642	0.00863031	9.3095	0.0186342	0.0370307
22.239	-2.89297	0.015783	9.43758	0.0200576	0.0328061
-14.1358	4.99351	0.0143553	2.74846	0.0214797	0.465713
-13.2068	-11.0943	0.0214797	1.80941	0.120352	0.0468402
-1.77861	2.01925	0.00863031	9.53313	0.0229004	1.36737
-20.0876	-16.6848	0.0129262	1.64893	1.09356	0.116365
0.86873	3.7924	0.329985	1.79909	0.0186342	0.519039
-6.93902	7.70292	0.953824	1.50995	0.0214797	0.0758749
-12.5652	5.12392	0.0200576	1.5509	0.0243197	0.476122
-0.0855304	6.89475	0.0328061	1.64155	0.0143553	0.0496308
-11.9282	7.39783	0.00863031	0.370722	0.015783	1.35727
21.5864	-2.76815	0.00575927	8.68793	0.0200576	0.0328061
-13.9411	5.77303	0.015783	0.214125	0.0200576	1.5864
-12.7465	4.71482	0.0229004	1.56706	0.0186342	0.459432
-7.1459	5.43292	0.157044	1.96458	0.0342157	0.215368
-11.3288	4.60099	0.0071955	0.267835	0.0229004	0.708408
23.0294	-4.41692	0.0071955	10.1702	0.0186342	0.0356239
-10.1151	-1.11276	0.0100637	0.24123	0.175045	0.077243
-5.06926	8.14554	1.20414	0.333424	0.0243197	0.0313952
-6.60372	6.90672	1.08678	1.80116	0.0243197	0.0398403
-13.5275	13.3547	0.0100637	1.21164	0.0214797	0.892974
4.16671	7.21881	0.0384362	1.44201	0.0186342	0.0717627
-12.2518	15.1162	0.00288251	1.21723	0.0172093	1.66903
-13.7064	6.0271	0.0172093	1.37851	0.0214797	1.12168
-14.8644	-1.49977	0.0214797	0.227741	0.0243197	0.109695
-18.7598	-14.7734	0.0214797	1.1865	0.109695	0.0717627
-7.8261	8.79483	2.0321	1.4098	0.0257376	0.0786098
-2.99986	7.83599	0.0257376	1.22404	0.015783	0.0496308
-12.1089	6.72864	0.00432161	1.6457	0.0200576	0.651683
-9.48291	-4.00689	0.0881416	0.296311	0.0579701	0.0440443
6.09325	6.6148	0.271426	2.12433	0.0186342	0.0370307
-12.2549	14.2637	0.00863031	1.7229	0.0186342	2.30655
14.5458	-3.46497	0.00288251	9.7832	0.0172093	0.134878
21.368	-2.2639	0.00863031	8.80444	0.0243197	0.0342157
2.75453	5.38103	0.0328061	2.30159	0.0129262	0.0648829
-6.51008	9.6648	0.58111	0.250962	0.015783	0.154454
-13.201	14.9954	0.00432161	0.27262	0.0186342	0.682573
-11.7174	14.7207	0.00863031	0.340277	0.0186342	2.99168
23.5875	-3.34212	0.0114956	9.43024	0.0214797	0.0356239
7.49749	6.07383	0.634129	1.41088	0.0172093	0.0285692
-8.29257	8.10675	0.747602	1.419	0.0257376	0.0854247
-8.78353	-9.05731	0.0186342	1.488	0.0214797	0.0524159
-3.12459	6.7408	0.952334	1.36849	0.0243197	0.0398403
-18.0678	-16.0765	0.00863031	0.21661	2.93941	0.0758749
21.1658	-2.22598	0.00575927	8.96013	0.0243197	0.0426443
-14.2591	-0.911891	0.0496308	0.316146	0.0214797	0.136191
3.7238	6.38371	0.045443	0.942608	0.0172093	0.0482362
-1.8505	8.09901	0.0143553	1.65673	0.0114956	0.0496308
-10.4485	-4.90634	0.0100637	1.70929	0.077243	0.0579701
-12.1325	15.3559	0.00432161	1.25882	0.0200576	1.3505
-19.1013	-14.2366	0.0100637	1.96643	0.124328	1.64339
14.3704	-1.46508	0.00288251	10.0819	0.0200576	0.0384362
-20.2823	-15.6803	0.0071955	0.22033	2.58712	0.319618
-19.5323	-18.4228	0.00575927	1.68347	1.94823	0.0867838
18.2692	-0.923903	0.027154	8.37337	0.0243197	0.0328061
16.2891	-0.24597	0.0243197	8.46623	0.0186342	0.0313952
-19.0388	-14.9951	0.0172093	1.31383	0.0813396	0.0867838
-18.7303	-15.058	0.027154	1.51096	0.177599	0.112367
-17.3566	-15.1323	0.0100637	0.24123	0.0894981	0.0717627
0.414045	3.71504	0.0356239	0.306845	0.105678	0.0908534
-17.7754	-15.3948	0.0172093	0.253384	1.36121	0.111031
-12.0858	6.10236	0.00863031	2.77947	0.0229004	1.24123
-8.33028	7.14563	0.959028	0.263034	0.0172093	0.0621217
24.1901	-4.02428	0.00575927	9.43686	0.0200576	0.0356239
-7.65593	2.51148	0.0538064	1.38736	0.0129262	0.0426443
-7.94655	0.170521	0.141433	0.296311	0.0299829	0.0356239
-12.4278	4.64698	0.00432161	0.212881	0.015783	1.20163
-17.7916	-13.9202	0.0100637	0.227741	0.413594	0.0468402
1.22656	7.73703	0.0370307	0.97673	0.015783	0.077243
-0.127521	7.37289	0.0172093	1.67039	0.00863031	0.0496308
-15.5165	5.63168	0.00575927	0.276199	0.0342157	1.93244
24.3423	-3.69631	0.00432161	8.37772	0.0200576	0.0440443
21.4427	-4.92117	0.00288251	10.6581	0.0229004	0.045443
-3.89199	7.54721	0.77484	1.09761	0.0243197	0.0551956
-7.15472	-9.47068	0.041243	2.05068	0.0257376	0.0356239
-0.144508	7.19473	0.00863031	0.316146	0.00863031	0.0676387
-12.1159	6.48962	0.00432161	1.22157	0.0186342	1.59168
24.3647	-3.67416	0.0071955	9.48968	0.0172093	0.027154
-9.96553	6.95377	0.0100637	4.18698	0.0214797	0.902267
-3.66274	6.45485	0.553852	0.258217	0.0257376	0.0328061
15.679	0.943859	0.0717627	7.03847	0.0172093	0.0482362
22.6462	-2.63494	0.0143553	8.40381	0.0229004	0.0356239
-18.6646	-11.9313	0.0172093	1.17057	0.0621217	0.0813396
7.10054	3.61321	0.331132	2.52707	0.0186342	0.0398403
0.707675	7.08805	0.0257376	1.03492	0.0129262	0.0370307
-10.9682	4.26949	0.558757	0.27262	0.0186342	0.112367
29.0371	-6.15902	0.00432161	8.49457	0.0214797	0.0313952
-2.99351	7.19578	0.0200576	0.303342	0.0143553	0.0538064
20.7912	-0.672861	0.0328061	8.21587	0.0186342	0.027154
7.68282	3.95157	0.332278	0.871844	0.0214797	0.0468402
-6.03942	8.35144	0.577248	2.46989	0.0200576	0.051024
-12.9158	5.31053	0.0143553	0.339137	0.0200576	0.485427
-11.8913	6.6854	0.0071955	0.24245	0.0257376	0.614474
-2.36475	6.43563	0.440421	1.88518	0.0229004	0.0370307
-12.6081	14.8694	0.00432161	1.82008	0.0172093	1.02077
-18.1234	-13.9446	0.0071955	1.22219	0.0840643	0.0813396
26.0244	-4.02457	0.0114956	8.89713	0.0229004	0.0328061
-16.6077	-7.18619	0.0071955	2.49902	0.0285692	0.137504
20.995	-3.00663	0.0114956	9.02979	0.0214797	0.0328061
26.1809	-6.63288	0.00432161	10.672	0.0186342	0.041243
-12.8511	4.44755	0.00432161	1.65947	0.0328061	2.47483
-5.91288	7.88569	0.842375	0.258217	0.0243197	0.0440443
-11.9269	6.95881	0.0114956	0.205393	0.0186342	1.9501
-4.4496	3.65685	0.027154	1.71458	0.0143553	0.283329
-6.34674	8.10761	1.02503	1.17185	0.0257376	0.0607392
24.4336	-5.90983	0.00575927	10.2855	0.0229004	0.0676387
-18.7359	-10.847	0.00575927	1.6526	1.8746	1.17057
-12.3901	15.2236	0.00575927	2.08882	0.0172093	2.2194
-6.4194	5.73693	0.121679	0.24732	0.0200576	0.0908534
21.9858	-3.06836	0.0114956	9.62077	0.0214797	0.0356239
-18.5315	-13.59	0.0200576	0.261832	1.31441	0.243669
-19.6903	-14.4814	0.00863031	3.9364	0.757877	0.957543
-8.57841	-8.04408	0.0285692	0.244887	0.0186342	0.0356239
-9.77285	-2.24556	0.0285692	1.26123	0.0229004	0.0342157
-6.02216	2.66106	0.00432161	2.88908	0.0172093	1.45418
-12.3608	15.3632	0.00432161	1.43723	0.0143553	1.72683
25.017	-4.26118	0.0071955	9.55685	0.0214797	0.0593553
-13.6431	6.86533	0.00575927	0.209141	0.027154	1.49927
-0.122105	7.27887	0.015783	1.21909	0.0243197	0.120352
20.2864	-1.17486	0.0299829	8.60439	0.0200576	0.0285692
-18.4631	-13.4487	0.0285692	1.19409	0.217851	0.140124
15.7803	-4.10743	0.00288251	10.4549	0.0186342	0.711935
18.6826	-2.10391	0.00288251	9.98987	0.0186342	0.0328061
-14.3622	5.11663	0.0285692	0.316146	0.015783	1.6457
-9.91979	2.71547	0.0100637	1.60122	0.0172093	0.391768
2.32166	7.80395	0.0482362	3.46218	0.0129262	0.0440443
-4.53255	7.21669	1.7685	1.79577	0.0214797	0.0690147
21.3986	-3.39512	0.00575927	9.67286	0.0200576	0.0342157
-10.6425	13.6354	0.0071955	0.364012	0.0200576	3.15007
-2.92947	7.15273	0.791606	0.284514	0.0243197	0.0299829
-12.9429	14.7118	0.00288251	1.41846	0.0229004	1.18903
19.5776	-4.48596	0.00863031	10.4722	0.015783	0.491597
-10.6966	5.74588	0.0114956	0.9115	0.0200576	0.640621
-9.0246	6.86547	1.05102	0.299831	0.015783	0.077243
1.00775	6.4731	0.0200576	1.19661	0.0143553	0.0731347
-20.2806	-18.5861	0.0172093	1.42546	2.34454	0.0593553
-16.7359	-13.7109	0.015783	1.37184	0.0717627	0.0565835
8.38106	3.59318	0.830255	0.309176	0.0214797	0.0313952
3.87446	4.6147	0.503858	1.31267	0.0214797	0.0426443
-17.8172	-14.3947	0.00863031	2.31991	0.302173	0.0758749
3.9561	6.94327	1.02857	0.298658	0.0143553	0.0398403
-3.67425	7.11252	0.989139	1.28392	0.0285692	0.0342157
-13.1462	5.32212	0.00575927	0.217851	0.0243197	0.747602
21.712	-4.29739	0.00288251	10.0705	0.0200576	0.0468402
28.2501	-5.99906	0.0071955	9.34495	0.0243197	0.210389
-13.0859	-9.03878	0.0384362	0.282143	0.0398403	0.0482362
12.0855	2.06365	0.186501	1.58785	0.0186342	0.0313952
20.5206	-3.7234	0.00288251	10.8469	0.0186342	0.0496308
-7.49004	0.84534	0.212881	0.927517	0.0313952	0.0593553
17.0602	-1.12003	0.015783	9.6236	0.0243197	0.0342157
24.3945	-3.25896	0.0186342	8.97667	0.0229004	0.0356239
-8.06448	5.35591	0.645241	0.290424	0.0186342	0.0468402
-6.95276	9.27447	0.796598	1.14535	0.0172093	0.107018
-10.2053	0.828772	0.529071	0.959028	0.0299829	0.0551956
-13.2011	-10.3453	0.0143553	1.46728	0.250962	0.0342157
22.1367	-1.844	0.0243197	8.52034	0.0186342	0.0356239
-5.65167	8.57468	1.82904	0.324235	0.0243197	0.0384362
-6.69163	7.43794	0.468844	1.6332	0.027154	0.0989585
23.4851	-4.73084	0.00575927	10.3246	0.0214797	0.0482362
-11.7754	7.10339	0.0200576	0.336855	0.0186342	0.529071
17.1063	-0.0392955	0.0635029	6.80881	0.0186342	0.0426443
-8.87165	9.38107	0.0854247	1.66767	0.0143553	0.140124
19.4777	-4.10045	0.0071955	10.9564	0.0200576	0.271426
-13.6402	5.37358	0.00432161	0.219091	0.0186342	2.33628
-8.98568	8.32455	0.898402	1.29866	0.0229004	0.0676387
-8.37898	8.52609	0.284514	1.26424	0.0285692	0.658097
-12.3406	6.92414	0.00432161	0.214125	0.015783	0.567545
-1.9709	5.53696	0.347099	0.27739	0.015783	0.0384362
24.3597	-3.80342	0.0143553	8.95196	0.0200576	0.0398403
-0.732238	7.93579	0.932061	0.318461	0.0186342	0.0703893
21.7628	-3.44513	0.00863031	9.0923	0.0186342	0.0398403
0.685456	6.22492	0.0200576	1.2135	0.0200576	0.045443
-18.8086	-15.7861	0.0186342	0.257011	0.572405	0.0662614
1.31161	6.16062	0.0342157	0.686164	0.0172093	0.051024
19.3015	-2.33955	0.00432161	10.0197	0.0214797	0.0285692
-1.6382	6.91563	1.84197	0.809003	0.0214797	0.0758749
-19.1201	-16.1652	0.0200576	0.217851	0.144046	0.0524159
23.6118	-4.20551	0.00575927	9.0591	0.0229004	0.0758749
-3.90407	8.07476	0.559737	0.284514	0.0214797	0.104337
-7.62657	9.00703	0.959028	0.244887	0.0229004	0.108357
-0.900006	7.71285	0.630405	1.50741	0.0114956	0.0607392
-1.7576	8.14786	1.43936	1.07587	0.0186342	0.0468402
23.4284	-3.35628	0.0129262	8.7415	0.0313952	0.041243
-5.92131	6.57278	1.33171	0.22033	0.015783	0.0538064
25.1131	-4.45425	0.00863031	9.67688	0.0200576	0.0313952
-12.1071	5.0705	0.00144197	1.36457	0.0243197	0.715454
-18.2118	-17.2593	0.0071955	1.72727	1.96938	0.121679
1.93566	7.09146	0.0342157	1.04963	0.015783	0.0593553
-18.8203	-17.2239	0.00575927	0.22033	1.88518	0.0717627
-12.2871	15.4558	0.00288251	0.773152	0.0200576	1.42062
-14.1184	13.3331	0.00575927	1.02998	0.0172093	2.64062
-14.3282	6.19827	0.015783	1.63645	0.0200576	1.44414
0.988559	7.59701	0.027154	0.423309	0.0172093	0.0565835
-12.2687	5.27778	0.0071955	0.27262	0.0186342	1.71149
-12.6803	6.0448	0.00575927	0.219091	0.0200576	1.32193
18.5371	0.12433	0.153157	6.6429	0.0214797	0.0384362
3.52749	3.88142	0.722466	0.314986	0.015783	0.0538064
15.8265	-0.0081652	0.1137	7.77433	0.0172093	0.0299829
17.7705	-4.3909	0.00144197	11.3472	0.0214797	0.051024
27.2392	-6.11121	0.00575927	10.5817	0.0172093	0.0426443
-11.8822	6.3847	0.0071955	1.44148	0.0143553	0.516015
24.7807	-3.52837	0.0129262	9.14885	0.0200576	0.027154
-13.2608	8.02758	0.0071955	0.215368	0.0257376	1.52206
-9.19236	-3.70485	0.0440443	1.9313	0.0328061	0.0356239
-19.148	-16.669	0.0200576	0.230203	1.42814	0.132248
-8.45131	9.03685	2.00324	0.22033	0.0172093	0.136191
22.0949	-1.99854	0.0214797	8.36118	0.0200576	0.0384362
-19.1308	-16.2192	0.0172093	0.226509	0.543001	0.0813396
-14.3667	-11.9017	0.0100637	1.00576	0.0440443	0.0676387
-12.4695	6.40667	0.00575927	0.221568	0.0172093	1.45733
-19.1326	-13.47	0.015783	1.64754	2.31557	1.05242
20.4039	-2.01003	0.0172093	9.43934	0.0200576	0.0356239
12.6669	1.81452	0.0745054	5.04321	0.339137	0.0243197
-7.91935	-0.853436	0.108357	2.05762	0.0328061	0.0468402
14.0363	0.856871	0.0328061	7.65886	0.0200576	0.0285692
-0.236519	8.53935	0.0243197	1.45523	0.0114956	0.0524159
0.214325	8.75627	1.18523	2.11703	0.0129262	0.051024
3.14095	6.26323	0.0243197	0.867106	0.0186342	0.0635029
-15.9753	-6.82409	0.0071955	0.221568	0.0299829	0.0786098
22.2091	-2.265	0.00863031	8.72084	0.0257376	0.0313952
25.5676	-4.7885	0.0129262	9.67545	0.0172093	0.0285692
-19.2036	-15.935	0.0071955	1.14405	0.609755	0.077243
-12.4307	4.69716	0.00432161	0.246104	0.0285692	0.552869
-13.8731	6.82065	0.00575927	0.305679	0.0172093	0.761285
-12.6716	6.08691	0.00432161	0.206643	0.0186342	1.95866
22.4543	-1.26552	0.0524159	7.28518	0.0229004	0.0342157
-17.8198	-13.08	0.0214797	1.16607	1.16993	0.612588
20.0127	-1.90917	0.0172093	8.63848	0.0257376	0.0717627
-12.3544	6.01064	0.0172093	0.206643	0.0243197	1.45523
-18.8379	-13.6753	0.0243197	0.360645	0.543001	0.121679
-1.23852	6.22645	1.55778	0.263034	0.0200576	0.0328061
27.0443	-6.70292	0.00432161	10.5008	0.0172093	0.0398403
4.12739	6.62732	0.27023	1.68885	0.0229004	0.027154
-12.1575	4.81208	0.0100637	0.343692	0.015783	1.03069
-4.52541	0.889104	0.128293	1.3835	0.0172093	0.041243
-19.1215	-13.8954	0.0071955	0.209141	2.29308	0.488515
-12.3598	5.9535	0.00575927	2.36008	0.015783	1.09761
-19.3407	-15.9931	0.0172093	1.33571	0.615416	0.321928
-12.4427	14.9209	0.00288251	1.94186	0.0214797	0.807355
-7.6691	8.62231	1.14012	1.86037	0.0313952	0.0496308
-12.1934	6.53721	0.00288251	0.328836	0.015783	2.01792
-18.2501	-15.9839	0.0100637	0.250962	0.422233	0.116365
2.24178	4.72043	1.08542	0.427606	0.0186342	0.0328061
1.01137	7.53517	0.051024	1.9782	0.0114956	0.0976108
25.8207	-5.02916	0.00575927	9.55492	0.0214797	0.0384362
-4.84345	6.60668	1.06074	2.28629	0.0243197	0.0565835
-18.0241	-12.4327	0.0114956	0.337996	0.041243	0.0867838
0.49004	8.55514	0.0214797	1.47664	0.015783	0.0440443
21.5486	-2.56254	0.0172093	9.07577	0.0172093	0.0342157
-4.48942	1.4107	0.027154	1.50386	0.0100637	0.0949117
-11.7285	14.8359	0.00288251	1.1447	0.0186342	0.909197
19.7413	-1.42731	0.0299829	8.49031	0.0229004	0.0342157
0.203759	6.29592	1.52707	0.905351	0.0200576	0.0482362
-11.5605	4.2133	0.00432161	0.212881	0.0229004	0.796598
-11.6676	-16.061	0.0129262	1.92334	1.36289	0.0635029
-12.3174	6.18803	0.0186342	0.23634	0.0186342	1.39835
-13.951	6.46163	0.0186342	1.53057	0.0299829	1.30568
-12.1276	6.41051	0.0071955	1.55434	0.015783	0.826193
2.69156	5.69825	0.0129262	0.818851	0.0143553	0.0524159
0.663733	7.43281	0.0356239	1.70044	0.0186342	0.316146
-4.02083	7.40952	0.621993	1.63459	0.0229004	0.0426443
-10.2176	-15.3032	0.0257376	1.43029	0.077243	0.0496308
0.796657	8.08424	0.027154	0.475085	0.0114956	0.0579701
21.7027	-2.78995	0.00575927	8.81903	0.0229004	0.0370307
-12.1872	5.85878	0.00575927	1.51046	0.0200576	0.553852
-4.59126	-5.58669	0.041243	1.4163	0.0229004	0.0579701
-13.8949	4.07768	0.0229004	0.219091	0.0172093	1.2302
-1.57747	6.55922	1.43029	1.58304	0.0229004	0.0370307
1.07793	7.48759	0.60027	0.24123	0.0143553	0.0703893
-4.57623	7.1328	0.912267	1.60597	0.0214797	0.0356239
-20.3789	-18.4872	0.00863031	0.214125	1.79992	0.0786098
1.03131	6.74187	0.725959	0.257011	0.0143553	0.041243
-4.03972	6.26331	1.36345	1.48027	0.027154	0.0524159
27.9853	-7.29153	0.00288251	10.8014	0.0143553	0.041243
23.1143	-2.94795	0.00575927	9.23842	0.0243197	0.041243
-9.76997	-12.1595	0.0071955	0.255803	0.10165	0.0579701
12.1943	2.7221	0.266637	5.98032	0.0214797	0.0313952
-8.32813	7.182	0.981853	1.42761	0.0214797	0.109695
-2.54268	7.41176	1.43936	0.249749	0.0214797	0.0398403
0.121569	6.6228	0.0143553	0.319618	0.015783	0.126973
8.05626	4.9545	0.85997	0.738119	0.0186342	0.0313952
22.7343	-6.15635	0.00432161	11.2946	0.0172093	0.0551956
-7.37364	9.9997	0.736388	1.30801	0.015783	0.163499
3.58217	4.67044	0.62293	1.06212	0.0257376	0.051024
-13.0095	6.21734	0.00863031	2.28274	0.0243197	2.46336
-8.74518	1.68005	0.447844	2.40817	0.0328061	0.0579701
24.2884	-3.51836	0.0071955	8.68408	0.0214797	0.0356239
-6.75303	7.75078	0.978196	1.54992	0.0186342	0.0854247
-12.7183	15.8309	0.00432161	0.396159	0.0172093	1.87421
-1.13263	6.37369	0.0370307	1.57483	0.0186342	0.134878
-2.49641	6.88	0.725959	1.79494	0.0229004	0.0342157
0.333063	7.31273	0.0243197	1.47145	0.00863031	0.0496308
-8.1835	8.01619	1.75061	0.275007	0.0214797	0.0496308
0.383526	6.6428	0.0285692	1.07929	0.015783	0.111031
20.2058	-3.841	0.00575927	10.7381	0.0172093	0.0426443
-12.8831	5.63722	0.00575927	0.248535	0.027154	1.39726
-4.81298	2.23666	0.00575927	1.45838	0.0143553	1.04264
21.131	-1.76757	0.0356239	7.9736	0.0214797	0.041243
18.2379	-0.560832	0.0313952	6.85788	0.0200576	0.0370307
-16.1963	-6.44777	0.0114956	1.58736	0.0299829	0.0496308
-12.2031	6.60479	0.0071955	2.33428	0.0172093	1.3051
17.7775	-0.718152	0.027154	8.57281	0.0200576	0.0342157
-19.9859	-16.6547	0.0229004	1.51299	0.369606	0.121679
-14.4322	-12.5945	0.0129262	0.263034	0.215368	0.041243
-12.5263	-7.35026	0.0100637	0.226509	0.166073	0.0370307
-3.98233	7.87566	0.751035	1.52757	0.0214797	0.0565835
-15.6044	-10.2969	0.0114956	0.217851	0.0328061	0.0908534
-5.52438	8.31295	0.937344	1.46153	0.0172093	0.0745054
0.985299	7.13362	0.00863031	0.412511	0.0114956	0.0662614
-18.8111	-15.2891	0.00863031	0.214125	1.64616	0.0976108
-19.5542	-16.794	0.00863031	1.61918	2.80921	0.0690147
-12.8675	2.85435	0.0214797	1.52657	0.0356239	0.317304
24.6692	-3.33836	0.0172093	8.70524	0.0200576	0.0313952
-8.04024	7.63295	1.05242	1.27917	0.0328061	0.0976108
22.6507	-2.11934	0.027154	7.89187	0.0243197	0.0384362
2.13493	4.76401	0.468844	1.57531	0.027154	0.0356239
-4.73797	7.55247	0.0717627	0.257011	0.0200576	0.861558
-12.1984	6.31386	0.00575927	0.292782	0.0200576	1.47664
23.7145	-3.41199	0.00575927	9.70017	0.027154	0.041243
7.81988	-0.0661776	0.00432161	9.00636	0.0200576	0.157044
-9.08336	7.89311	1.42761	0.299831	0.0243197	0.0894981
-7.65579	8.70747	1.28451	0.325386	0.0200576	0.0607392
24.7069	-5.3427	0.0071955	9.84963	0.0200576	0.0328061
-0.847279	7.61004	1.31673	1.32539	0.0214797	0.0370307
19.6253	-2.87706	0.00432161	9.04359	0.0200576	0.0426443
21.0034	-2.56343	0.0100637	9.11858	0.0243197	0.0398403
-12.3501	-9.41548	0.0200576	0.232661	0.0398403	0.0313952
-6.92169	4.87189	1.00432	1.55533	0.0200576	0.077243
0.250091	7.48347	0.0214797	0.413594	0.0143553	0.0538064
20.5716	-0.227543	0.0538064	8.25213	0.0200576	0.0257376
17.9604	-2.90317	0.0071955	10.4017	0.0200576	0.583038
-8.03852	7.65598	1.20727	1.32711	0.0200576	0.0551956
-10.9987	12.1027	0.0143553	0.92372	0.0186342	2.47716
20.8834	-4.83672	0.00575927	10.3768	0.0186342	0.0398403
-3.51956	7.4373	2.64293	0.228973	0.0186342	0.0398403
-6.17348	6.51818	0.238787	1.2302	0.0243197	0.0593553
-13.8676	-10.7644	0.0299829	0.280956	1.19472	0.0496308
-3.32619	7.57114	1.76043	0.227741	0.0229004	0.045443
-14.6983	7.44874	0.0114956	0.345964	0.0214797	1.29983
-18.3215	-17.1693	0.0100637	1.48285	0.313826	0.10165
18.0822	-1.74184	0.0114956	8.80153	0.027154	0.0426443
22.7722	-2.61611	0.0129262	8.29202	0.0243197	0.444667
-13.968	2.07809	0.0143553	0.304511	0.0313952	0.447844
-6.55839	9.70379	0.611645	1.16864	0.0129262	0.145351
25.3129	-4.57453	0.0100637	9.89949	0.0200576	0.0524159
-0.0897444	7.93296	0.027154	0.303342	0.0114956	0.0524159
14.6585	0.534951	0.041243	7.68953	0.0172093	0.027154
-8.15916	9.55452	0.672652	1.30393	0.0129262	0.15056
15.8089	1.69128	0.0867838	4.85883	0.0186342	0.0342157
12.1729	1.917	0.209141	6.56015	0.0229004	0.0313952
-1.8663	5.21964	1.21101	1.7583	0.273814	0.0867838
21.4721	-2.23802	0.0200576	8.8347	0.0200576	0.0328061
22.374	-1.72674	0.0662614	7.8571	0.0200576	0.0384362
-20.3877	-17.7253	0.00432161	1.53754	0.607863	0.0922074
5.51763	4.04958	0.466758	2.16027	0.0186342	0.045443
0.131241	7.60584	0.0200576	0.379621	0.0114956	0.0989585
-6.79077	7.89036	2.31701	1.34312	0.0214797	0.0676387
-14.3419	15.0873	0.00432161	0.289244	0.0243197	1.88869
9.82883	3.13335	0.0962618	4.54702	0.0214797	0.0342157
20.0088	-3.35594	0.0071955	9.75404	0.0186342	0.0299829
22.3092	-3.2481	0.00432161	10.0143	0.0200576	0.0356239
-0.606803	6.8264	0.67717	0.311503	0.0285692	0.531069
17.9205	0.529255	0.134878	4.90217	0.0172093	0.255803
-13.1231	8.30777	0.00432161	2.36709	0.0172093	0.298658
-7.7833	8.62148	1.79618	1.35163	0.0200576	0.0676387
-8.6451	7.64645	0.78576	1.38184	0.0214797	0.0496308
-11.3146	6.71619	0.0071955	0.360645	0.0214797	1.52607
11.3816	2.45299	0.525067	4.14918	0.0214797	0.041243
25.7759	-3.35476	0.23634	8.13062	0.16092	0.027154
-10.6167	3.98212	0.0200576	1.1375	0.0143553	0.206643
24.7662	-5.06007	0.00432161	10.3607	0.0200576	0.0342157
22.2121	-5.30838	0.00432161	10.7014	0.0186342	0.045443
-8.09104	8.66939	0.646163	2.17983	0.0186342	0.0813396
27.8566	-7.25318	0.00432161	10.6666	0.0172093	0.041243
-12.7851	11.7343	0.0100637	0.253384	0.0214797	2.44361
-11.9943	6.53909	0.00575927	1.42546	0.015783	1.11503
25.7595	-4.19419	0.0257376	9.5652	0.0200576	0.0370307
22.1171	-2.99422	0.0071955	9.6632	0.0200576	0.0342157
1.88509	7.54608	0.392867	1.52306	0.0143553	0.126973
-5.05769	6.37374	0.795767	0.244887	0.0214797	0.0676387
3.27939	7.50933	0.0328061	0.753605	0.0143553	0.0440443
-6.70606	7.37883	1.74803	1.67175	0.0257376	0.0717627
6.56421	3.54474	0.169925	0.448901	0.0214797	0.0370307
-6.47432	8.05837	1.47249	1.89181	0.0186342	0.0607392
2.88319	6.31396	0.0426443	0.258217	0.0114956	0.0398403
-12.0965	6.96276	0.00575927	0.348232	0.0229004	1.73205
-19.3468	-16.0653	0.0257376	1.71853	1.98987	0.0745054
-11.9404	7.04429	0.00575927	0.255803	0.015783	0.569491
-12.8227	4.53129	0.0172093	1.54052	0.0186342	0.644318
0.0429474	6.40826	0.0214797	0.333424	0.0200576	0.0579701
-8.38421	8.34133	1.67265	0.244887	0.0229004	0.0894981
-1.42862	2.97116	0.0071955	8.16275	0.0229004	0.217851
-7.20779	7.70702	0.598365	1.64386	0.0229004	0.0962618
-2.06906	6.80723	1.08882	0.882056	0.027154	0.077243
-6.26301	6.81319	1.03703	1.64432	0.0186342	0.077243
4.08704	6.27011	0.0621217	1.69466	0.0229004	0.0676387
-10.005	-1.83333	0.0593553	0.237564	0.0328061	0.045443
18.9375	-3.8857	0.00575927	10.319	0.015783	0.466758
-4.88108	6.37243	0.389567	0.358396	0.0172093	0.0593553
-1.67308	6.1848	0.521051	1.29455	0.0200576	0.0426443
18.2086	-0.661466	0.0186342	6.78393	0.0229004	0.0328061
28.1466	-6.10203	0.00575927	9.73579	0.0200576	0.0384362
17.9486	-1.37578	0.0129262	9.34153	0.0229004	0.0229004
1.90139	7.54934	0.027154	0.707525	0.015783	0.0579701
7.94839	3.12309	0.297485	1.34653	0.0186342	0.027154
13.6738	1.97314	0.380729	5.09259	0.0243197	0.041243
18.9091	-4.54151	0.00575927	11.1738	0.0172093	0.0745054
4.9447	4.00557	0.831877	1.56462	0.0214797	0.051024
-8.35754	2.3884	0.520045	2.26123	0.0313952	0.0426443
-12.247	6.39528	0.00575927	1.56071	0.0186342	1.0635
20.0653	-1.74057	0.00575927	9.07738	0.0186342	0.0328061
-12.2061	7.14037	0.0186342	1.55189	0.0214797	0.953079
21.6892	-6.56014	0.00432161	11.4853	0.0200576	0.0676387
21.0058	-1.38018	0.0299829	7.99738	0.0214797	0.0299829
-19.6052	-14.3345	0.0143553	1.39506	2.3505	0.317304
-5.29842	7.79397	0.617298	1.10299	0.0186342	0.0370307
-10.0485	-11.9309	0.0172093	1.37685	1.07724	0.0538064
20.9329	-3.59426	0.0071955	9.67837	0.0214797	0.0356239
-14.2479	5.09022	0.015783	0.210389	0.027154	1.25278
0.740004	7.69839	0.8024	0.282143	0.0129262	0.0703893
-3.71994	7.44652	0.0200576	0.301002	0.0143553	0.0621217
17.7143	-3.53459	0.00288251	11.2493	0.0172093	0.0496308
25.8578	-3.55847	0.027154	8.25953	0.0200576	0.0356239
-12.701	15.3115	0.00432161	0.393965	0.0143553	1.20664
-7.91319	7.94259	1.02786	2.38543	0.0257376	0.0621217
-18.2831	-17.481	0.0299829	1.44996	0.536053	0.0799754
20.8743	-2.18069	0.0143553	8.66417	0.0229004	0.0384362
-12.059	9.19991	0.0186342	0.359521	0.0200576	2.05415
17.7831	-0.0944354	0.0257376	8.38747	0.0214797	0.0313952
0.251404	6.37028	0.00575927	0.445727	0.0200576	0.0662614
5.19526	3.66679	0.0949117	1.26724	0.027154	0.0299829
2.23642	6.56815	0.051024	2.08508	0.0143553	0.109695
20.5147	-2.93878	0.00432161	9.67295	0.0229004	0.317304
-3.7787	8.256	1.44996	0.381837	0.0214797	0.0989585
23.0851	-3.04849	0.0071955	8.11445	0.0186342	0.0370307
3.21578	6.91921	0.468844	1.6884	0.0214797	0.027154
17.6983	-1.03105	0.0129262	9.07095	0.0200576	0.0229004
17.4068	-3.34949	0.00432161	10.0815	0.0257376	0.0468402
-11.5715	4.66078	0.0071955	1.54794	0.0299829	2.5799
1.04316	6.75868	0.00575927	0.449957	0.0143553	0.0468402
-11.0252	13.4611	0.0071955	1.19849	0.0186342	1.56071
-7.00738	-0.721568	0.972325	0.909965	0.0214797	0.0384362
-1.3306	7.70496	0.0313952	0.935083	0.0129262	0.0894981
18.6969	-2.47591	0.00432161	9.97857	0.0200576	0.0229004
-5.69359	8.18457	1.20977	0.254594	0.0257376	0.0593553
-0.490179	6.24509	1.00863	0.293959	0.0200576	0.0342157
-3.03533	7.77438	0.0071955	0.309176	0.015783	0.105678
-12.8282	6.0703	0.0100637	1.50284	0.0200576	1.9313
0.277998	7.29634	0.0607392	1.44201	0.015783	0.0468402
2.21873	4.4927	0.641546	0.271426	0.0243197	0.0370307
-8.68237	4.79753	0.00575927	11.2282	0.0143553	1.34255
-18.2219	-14.844	0.0129262	2.09322	0.177599	0.0662614
-12.3706	4.67092	0.0114956	2.37962	0.0172093	1.63831
-3.64202	7.15856	1.30217	0.297485	0.0229004	0.0579701
-0.379038	7.44555	0.00863031	1.7062	0.00863031	0.0989585
-8.48788	8.09839	1.42868	1.40599	0.0172093	0.0496308
-5.76438	7.25563	1.61023	1.54102	0.0299829	0.045443
22.828	-5.2633	0.00432161	10.866	0.0172093	0.0384362
-9.6383	5.3569	1.24367	0.297485	0.015783	0.0813396
3.07202	7.39855	0.877352	0.298658	0.0172093	0.115033
-13.0111	5.56041	0.00288251	0.244887	0.0200576	1.27441
-0.0451853	7.36497	0.0114956	0.23634	0.0143553	0.041243
-6.22801	8.20735	1.28392	2.176	0.0243197	0.0731347
-13.2601	5.00977	0.0214797	1.61259	0.0229004	1.27023
-16.6708	-13.7215	0.0129262	1.46832	1.00144	0.0593553
-4.74807	9.55054	0.343692	0.977463	0.015783	0.115033
-12.279	-7.83554	0.0129262	0.370722	0.027154	0.0786098
-14.8537	4.65496	0.0071955	0.266637	0.0214797	0.31034
-12.4715	-10.2075	0.0607392	1.12895	0.027154	0.0370307
-19.8318	-14.4247	0.0200576	1.67536	2.02361	0.128293
-19.4441	-11.367	0.0257376	1.59837	0.166073	0.254594
-6.83513	9.48824	0.574344	0.221568	0.0172093	0.0690147
-19.8829	-17.6902	0.00863031	1.42492	2.69153	0.0922074
-12.5396	6.4959	0.0356239	1.73292	0.0186342	0.452068
18.7102	-4.51406	0.00144197	11.2994	0.0186342	0.045443
23.5765	-3.85951	0.0129262	9.33393	0.0200576	0.0370307
7.94392	3.54573	0.495695	1.14012	0.0214797	0.0398403
-12.7414	-14.2241	0.00863031	2.30539	1.0072	0.0962618
25.6312	-4.10737	0.00863031	9.50808	0.0186342	0.0356239
7.30546	4.00818	1.15834	1.20226	0.0200576	0.041243
-1.74968	6.17583	0.752749	0.324235	0.0214797	0.0384362
0.661507	8.0639	0.486457	1.20914	0.015783	0.577248
16.8268	-1.71628	0.00432161	10.2019	0.0200576	0.0299829
8.23199	3.60353	0.217851	0.381837	0.0129262	0.0328061
-8.26673	8.44282	0.557778	1.2558	0.0172093	0.0799754
-11.4335	5.60608	0.00432161	0.260628	0.0186342	1.61777
5.27296	4.74058	0.323082	1.45523	0.0186342	0.0551956
15.8093	0.553276	0.0565835	6.97093	0.0186342	0.0313952
-13.3467	6.28466	0.0071955	0.339137	0.0214797	0.368489
-5.17151	2.15013	0.0071955	0.408168	0.833497	0.0813396
24.0009	-3.36429	0.00863031	9.55593	0.0229004	0.0370307
19.8114	-1.44816	0.00863031	9.18299	0.0200576	0.041243
-12.9375	4.01707	0.0100637	0.228973	0.0200576	1.73162
-12.6732	14.828	0.00288251	0.918386	0.015783	1.87578
20.6926	-1.83227	0.027154	7.53866	0.0172093	0.0551956
-9.73427	-9.19502	0.0186342	0.324235	0.507921	0.0398403
-12.236	13.8444	0.00432161	3.39369	0.0200576	1.29631
22.6219	-5.05891	0.00432161	9.73855	0.0200576	0.329985
-13.383	-12.3695	0.0114956	0.358396	0.237564	0.0593553
-8.68322	-1.07015	0.0854247	1.37184	0.0579701	0.0398403
-14.0211	2.2203	0.0200576	1.62994	0.0384362	0.54498
17.6777	-1.49712	0.0143553	9.67362	0.0200576	0.027154
-2.71946	6.99108	1.40871	2.27947	0.0200576	0.0356239
-0.517695	8.3127	0.27262	0.283329	0.0114956	0.0384362
-8.49222	8.9606	0.612588	1.0861	0.0229004	0.0662614
-14.1563	-11.4644	0.0129262	2.35135	0.124328	0.051024
-18.3916	-14.2868	0.00863031	0.261832	0.169925	0.119024
-17.479	-13.3888	0.0200576	0.285698	0.0690147	0.0881416
23.6695	-2.39544	0.0243197	8.03125	0.0229004	0.0313952
1.19002	6.63658	0.0384362	1.83794	0.0129262	0.0908534
-19.5415	-17.5802	0.00575927	1.67672	2.4862	0.104337
22.7388	-5.81716	0.00432161	11.3483	0.015783	0.0717627
-11.3675	4.73375	0.00863031	1.55336	0.0243197	1.31325
4.41622	6.91564	0.608809	1.543	0.0172093	0.0579701
-19.358	-16.2605	0.0186342	0.324235	0.128293	0.0593553
18.984	-4.19203	0.00144197	11.5231	0.0200576	0.0662614
-8.57174	7.31169	0.691534	1.52206	0.0440443	0.0731347
-8.12724	7.9706	0.495695	1.18713	0.015783	0.0703893
18.4369	-3.7258	0.00144197	11.2403	0.0186342	0.0426443
24.9003	-7.13238	0.00432161	10.8593	0.0172093	0.0551956
2.6881	5.73538	0.296311	0.447844	0.0200576	0.0328061
23.0246	-4.73206	0.00432161	10.4765	0.0186342	0.0356239
18.2438	-0.690789	0.0186342	8.35859	0.0214797	0.0426443
21.6114	-3.18729	0.0114956	9.13732	0.0243197	0.0398403
22.4682	-6.28204	0.00288251	11.2449	0.0186342	0.0676387
-12.1532	-12.1199	0.0524159	1.57337	0.838347	0.125651
-12.1207	15.0335	0.00432161	1.19346	0.015783	2.31875
-8.13178	7.89897	1.79535	2.63017	0.0299829	0.0758749
-6.48093	7.26081	0.67717	0.27739	0.0172093	0.0635029
-20.9138	-16.0701	0.015783	2.13619	2.95401	0.254594
14.2658	-3.1197	0.00432161	10.0912	0.0172093	0.15056
-9.45731	-10.0947	0.0200576	0.371838	0.169925	0.045443
-19.9395	-14.7624	0.0071955	1.25399	0.27023	0.151859
0.0778361	7.60846	0.0129262	2.56145	0.0200576	0.119024
21.56	-4.5862	0.00575927	10.7603	0.0172093	0.045443
0.967952	6.45667	0.041243	0.824564	0.0186342	0.0635029
9.05697	4.19795	0.487486	1.36513	0.0186342	0.0384362
3.57546	5.79025	0.0342157	0.964953	0.015783	0.0538064
-12.7359	14.7696	0.00432161	0.369606	0.015783	1.46415
-4.36982	8.50615	1.67446	1.13947	0.0172093	0.0398403
-6.88169	-0.896971	0.0299829	0.290424	0.0200576	0.045443
26.3174	-6.56604	0.00432161	10.6653	0.0186342	0.0384362
2.25409	7.08031	0.919912	1.45365	0.0129262	0.0894981
-12.2471	4.65281	0.00432161	0.358396	0.0214797	0.737254
14.6151	-0.43441	0.0114956	8.1468	0.0257376	0.0731347
-5.76522	9.13757	0.0342157	1.1903	0.015783	0.0840643
-12.7356	14.5479	0.00575927	0.381837	0.0200576	1.75788
1.11667	7.38328	0.0200576	0.961994	0.0114956	0.0440443
-16.5477	-14.9576	0.0214797	1.36513	1.1137	0.0703893
-12.263	4.23519	0.0129262	0.222805	0.0200576	0.731183
-13.9702	5.36993	0.0229004	1.63831	0.0143553	0.6107
-1.632	6.09707	1.50437	0.250962	0.0214797	0.0299829
-9.08664	-3.73999	0.0243197	2.0268	0.276199	0.045443
20.4132	-0.949078	0.027154	8.1253	0.0214797	0.0607392
-14.8102	4.95626	0.0100637	1.40654	0.0214797	0.982583
27.7042	-6.11503	0.015783	9.94612	0.0186342	0.0356239
13.3264	2.70024	0.159629	7.14337	0.0214797	0.0370307
-19.4287	-11.7566	0.00432161	1.62527	0.265437	0.466758
0.0434429	7.74743	0.145351	0.345964	0.0129262	0.0813396
-8.97477	7.84782	1.14731	1.53007	0.0257376	0.0524159
24.6477	-4.05257	0.0129262	9.31121	0.0200576	0.0342157
23.68	-2.63951	0.0257376	8.30181	0.0257376	0.0342157
20.9447	-3.22138	0.00432161	9.85457	0.0229004	0.0328061
-20.4933	-19.4811	0.0071955	0.221568	3.34738	0.125651
17.0964	-2.60861	0.00432161	11.0617	0.0172093	0.041243
-0.0348033	8.30443	0.0356239	1.59455	0.00863031	0.0635029
-13.0879	15.1048	0.00288251	1.67265	0.0172093	1.37573
-18.3975	-16.2083	0.0143553	0.323082	3.59848	0.100305
-9.47141	2.75141	0.0172093	0.309176	0.0200576	1.05936
2.08758	6.47051	0.027154	0.412511	0.015783	0.0551956
19.8573	-2.18599	0.0143553	8.95649	0.0172093	0.0299829
-8.2714	8.29099	1.32251	0.222805	0.0200576	0.0662614
-6.11562	9.47864	0.74932	0.269033	0.0143553	0.169925
-0.166178	3.87569	0.180148	1.13291	0.0229004	0.100305
16.3627	0.207327	0.0551956	7.87687	0.0229004	0.231432
-18.1836	-15.3484	0.0143553	0.253384	0.529071	0.0635029
-6.44549	6.05374	0.395063	2.02467	0.0243197	0.0621217
3.39239	6.49024	0.0482362	1.05866	0.015783	0.0496308
-18.7572	-16.5946	0.00432161	1.67762	0.874994	0.0867838
-11.8553	6.08672	0.00575927	0.24123	0.0299829	1.82538
28.4071	-6.74779	0.00575927	10.4393	0.0200576	0.0496308
-7.20106	7.8808	1.14796	0.299831	0.491597	0.0908534
-7.83197	4.15748	0.145351	0.222805	0.0229004	0.0648829
1.13416	7.18141	0.669934	1.13291	0.0100637	0.0908534
24.0826	-4.57802	0.0071955	9.95241	0.0200576	0.0384362
3.36464	7.10148	0.0370307	1.12961	0.276199	0.0662614
20.834	-3.60621	0.00432161	9.91922	0.0200576	0.0342157
-17.7683	-14.3834	0.0100637	1.16607	0.173767	0.0786098
-20.4258	-17.7713	0.0229004	0.226509	1.04684	0.1137
-4.86857	7.35191	1.28688	0.878137	0.0257376	0.107018
-7.85239	8.88062	0.922959	0.399445	0.0172093	0.126973
2.74996	7.12507	0.015783	0.888305	0.015783	0.0482362
-12.0367	4.65608	0.0299829	1.37407	0.0143553	2.47871
24.9888	-5.1887	0.00575927	9.72736	0.0186342	0.0356239
18.6931	-1.15466	0.0635029	8.29499	0.0229004	0.0370307
-7.0343	7.78385	2.00036	0.228973	0.027154	0.0621217
-1.04572	6.22798	0.822934	1.38736	0.0200576	0.0440443
-3.21631	6.53075	0.831877	1.68257	0.0186342	0.0313952
-12.232	6.12881	0.00432161	0.252173	0.0186342	1.29219
-11.3082	2.65978	0.0243197	0.396159	0.0172093	0.658097
-13.7034	13.2348	0.00288251	0.892974	0.0229004	1.19661
2.2445	7.2687	0.0496308	0.295135	0.0172093	0.0813396
-13.9934	-7.95375	0.0186342	0.283329	1.37407	0.104337
18.3056	-1.30223	0.0229004	7.54895	0.0186342	0.0313952
-6.36679	1.16175	0.00863031	1.67356	0.015783	0.128293
-7.40649	6.69953	0.763836	0.211635	0.0299829	0.0621217
-12.7606	6.1699	0.00432161	1.63273	0.0328061	0.874994
-9.09678	8.1837	1.18903	1.57386	0.0257376	0.0758749
-5.80567	7.50362	0.718088	1.45943	0.0214797	0.0496308
0.374032	6.49233	0.0172093	1.92828	0.0114956	0.0635029
1.72359	7.86028	0.638769	0.308011	0.0129262	0.54498
22.2858	-3.30726	0.0100637	10.2172	0.0172093	0.0356239
-10.4824	2.33939	0.0299829	1.41359	0.933573	0.130931
20.4421	-3.75665	0.00288251	10.3495	0.0243197	0.0482362
-13.5122	6.13643	0.0214797	0.292782	0.0229004	0.561693
-12.0992	6.65528	0.0071955	0.207893	0.015783	0.720716
-12.6938	14.7177	0.00288251	1.67536	0.0214797	2.06626
-0.187587	7.52512	0.0214797	1.28214	0.015783	0.041243
-11.3759	6.99323	0.00432161	2.37934	0.0214797	0.752749
24.0865	-4.47784	0.0071955	9.73161	0.0172093	0.0328061
-8.3759	8.14806	1.44731	0.235114	0.0186342	0.0524159
-6.44763	5.74298	0.794104	1.4547	0.0200576	0.0922074
1.98891	7.08092	0.015783	1.29572	0.0143553	0.0894981
1.95047	7.78744	0.10165	0.735522	0.015783	0.0840643
-14.4971	3.98732	0.0100637	1.54646	0.0299829	0.597412
0.0896344	6.97068	0.0551956	0.703101	0.0200576	0.0579701
-17.2517	-14.2618	0.0172093	0.240009	1.14143	0.0579701
-14.1429	6.14255	0.00575927	0.248535	0.0229004	2.03351
-8.19223	7.67904	1.58496	0.316146	0.027154	0.0593553
-12.4355	14.7605	0.00575927	0.301002	0.015783	1.82497
19.0497	-0.830826	0.0440443	8.11909	0.0229004	0.0384362
-11.2824	11.8228	0.0129262	0.27858	0.0172093	2.73249
-5.42536	7.20926	1.45628	1.49621	0.0172093	0.0894981
-0.60619	7.25338	0.0186342	0.407081	0.0129262	0.0786098
-12.2662	7.01306	0.0100637	0.210389	0.0172093	0.831067
2.70355	6.55196	0.015783	0.296311	0.0129262	0.0635029
-4.80944	5.47281	0.439357	0.320773	0.0214797	0.0342157
-13.3556	-11.1926	0.0114956	0.222805	0.0827026	0.051024
-18.4617	-14.7898	0.0129262	1.37239	0.121679	0.0579701
21.8802	-1.69342	0.0214797	7.91876	0.0243197	0.0342157
2.27584	6.22851	0.0257376	0.313826	0.0100637	0.041243
-13.3422	14.0229	0.00288251	0.97159	0.0200576	0.574344
21.226	-3.58209	0.00863031	10.2739	0.0200576	0.041243
21.13	-3.28074	0.00575927	9.72366	0.015783	0.0313952
-8.42133	7.90528	0.790772	1.3774	0.0200576	0.0662614
18.5575	-3.12453	0.00432161	10.9925	0.457332	0.0370307
-0.245761	7.90543	0.0186342	1.63645	0.0143553	0.0676387
-14.4219	-7.84835	0.0114956	1.26963	0.0257376	0.0607392
-0.0341929	7.15225	0.0229004	0.85997	0.0186342	0.0593553
22.1039	-2.38538	0.0114956	8.80394	0.0243197	0.0370307
-0.436809	8.97439	0.250962	2.27023	0.015783	0.874207
23.0863	-4.21314	0.00288251	10.6044	0.015783	0.0285692
0.313393	6.7987	0.485427	0.78073	0.0114956	0.145351
-8.0953	10.3809	0.832688	0.212881	0.0172093	0.841571
-20.9321	-17.7409	0.0186342	0.22033	0.755315	0.155749
14.5298	1.10488	0.0662614	7.00954	0.0214797	0.0299829
-3.40979	9.40216	0.0214797	0.298658	0.0129262	0.0593553
-2.90217	6.35678	0.824564	1.23634	0.0214797	0.0398403
-0.269971	9.02393	0.183963	0.228973	0.0143553	0.0621217
-19.609	-15.4448	0.0143553	0.226509	0.138814	0.0840643
-1.21006	4.68435	1.85559	0.967906	0.0229004	0.0786098
-13.187	5.92286	0.0071955	0.207893	0.0214797	1.26963
0.461495	8.19516	0.0114956	1.69733	0.00863031	0.0827026
-3.87649	5.70247	0.85599	1.23573	0.0214797	0.0482362
-4.67553	-7.20924	0.051024	0.912267	0.0342157	0.0565835
-11.5617	6.88573	0.0071955	1.66948	0.015783	0.767231
8.26782	3.91255	0.71721	2.41061	0.0186342	0.041243
22.0138	-3.425	0.00432161	9.96753	0.0229004	0.0468402
-0.0403347	7.14988	0.597412	0.255803	0.0100637	0.108357
-5.59426	7.33398	2.23818	1.514	0.015783	0.0676387
0.595402	5.26908	0.0243197	0.271426	0.0114956	0.0690147
-11.3575	6.82097	0.0100637	1.58928	0.0172093	0.744161
-2.45199	7.54157	1.48543	0.258217	0.0200576	0.0482362
-12.6196	15.0283	0.00432161	0.296311	0.0172093	1.21475
-6.43446	6.22465	0.465713	0.922198	0.0243197	0.0524159
4.85008	3.39968	0.16092	1.31962	0.027154	0.0440443
-11.3898	4.92372	0.00288251	1.43403	0.0186342	1.2552
21.7066	-3.19898	0.0143553	9.79475	0.0200576	0.0328061
26.7206	-4.33021	0.00863031	9.38778	0.0186342	0.0370307
7.42053	3.86321	0.132248	1.8335	0.0214797	0.0468402
-14.2135	4.56089	0.0200576	1.68257	0.0243197	1.25096
-4.95543	7.51196	1.72247	0.255803	0.0186342	0.0840643
0.0821712	8.18837	0.109695	1.21847	0.015783	0.159629
-0.10818	7.33577	0.0172093	1.66993	0.0129262	0.0758749
-4.31536	6.90503	0.015783	0.428678	0.0143553	0.0717627
-12.3439	14.6927	0.00144197	1.1157	0.015783	1.00216
-4.53817	5.95697	0.362891	1.26063	0.0214797	0.0426443
25.124	-4.84328	0.00863031	9.85094	0.0172093	0.0313952
22.9301	-6.24741	0.00288251	11.185	0.0200576	0.0482362
-18.0057	-14.5004	0.0172093	1.62901	1.04963	0.587845
-19.8037	-16.6743	0.0243197	2.24458	2.71809	1.12102
5.33197	5.11625	0.659925	0.302173	0.0200576	0.0524159
23.3281	-3.04961	0.0285692	8.72528	0.0214797	0.0482362
24.4172	-2.64367	0.0285692	8.46157	0.0200576	0.0356239
-20.0673	-15.999	0.0143553	0.289244	1.67852	0.283329
-5.59656	7.53264	1.91533	0.255803	0.0214797	0.0758749
0.449773	7.22505	0.0172093	1.56023	0.015783	0.0607392
15.9302	0.221345	0.0384362	7.89706	0.0243197	0.027154
-13.3749	5.77842	0.00432161	1.70708	0.0200576	0.879706
-11.0358	4.78143	0.0071955	2.25942	0.0243197	0.60027
-13.1444	15.1334	0.00432161	0.351628	0.0229004	1.74717
25.885	-4.22129	0.0129262	9.11731	0.0214797	0.0398403
-1.23981	8.04318	0.0229004	0.308011	0.015783	0.194087
2.59473	6.45792	0.708408	1.15121	0.015783	0.045443
-12.3085	6.15458	0.00575927	2.41549	0.982583	1.73812
26.0898	-3.56427	0.0114956	8.79548	0.0243197	0.0328061
-8.58527	7.46692	1.66403	0.265437	0.0200576	0.0854247
-1.54989	7.59828	0.0703893	0.318461	0.0186342	0.0881416
-5.9326	7.97383	1.77947	1.91724	0.0214797	0.0440443
-2.18139	9.03013	0.824564	0.226509	0.0172093	0.0867838
-12.1154	14.9104	0.00288251	1.47457	0.0172093	1.89297
29.3022	-5.65068	0.0100637	9.6146	0.0186342	0.0313952
-5.83153	6.98596	1.54251	1.01578	0.0257376	0.045443
17.8246	-1.57956	0.0071955	9.85368	0.0186342	0.0285692
20.2036	-1.06342	0.051024	7.19882	0.0229004	0.0356239
-8.61703	7.78742	1.15898	0.318461	0.0186342	0.0676387
-2.21116	1.51167	0.792439	0.878921	0.370722	0.0370307
-21.14	-16.3303	0.0129262	0.209141	1.90458	0.392867
2.17487	7.27241	0.0426443	0.757023	0.0186342	0.051024
-0.735427	6.44813	0.045443	1.31788	0.0172093	0.318461
-19.8167	-16.9174	0.0143553	0.264236	2.29484	0.0745054
-11.372	13.8211	0.00575927	1.18269	0.015783	2.18078
-13.6576	6.34492	0.0071955	0.22404	0.0200576	0.366252
0.068877	7.11754	0.0342157	0.404903	0.0172093	0.0813396
-0.704968	6.25414	1.41954	0.965692	0.0257376	0.0468402
-20.3762	-17.9768	0.0071955	1.69911	0.80653	0.120352
-9.72625	-0.802644	0.0143553	1.42868	0.0172093	0.0579701
5.73509	6.39904	0.612588	1.54052	0.0200576	0.0285692
-11.2822	7.25281	0.0129262	2.64478	0.0172093	1.86869
-11.9336	-10.7632	0.0143553	0.222805	1.27262	0.196607
-8.15468	8.68572	1.50386	0.279768	0.0200576	0.0648829
22.2623	-2.96588	0.0313952	7.98708	0.0229004	0.045443
-19.0505	-17.3561	0.0214797	1.73249	3.00791	0.0524159
-5.12022	6.64236	1.26303	1.41846	0.0285692	0.0565835
-7.0561	8.84214	0.0100637	1.99856	0.027154	0.279768
24.7151	-6.41668	0.00575927	10.4257	0.0186342	0.0370307
-0.529342	7.54469	0.0356239	2.36345	0.0143553	0.0635029
-17.3136	-13.7817	0.0129262	1.47508	0.571434	0.0881416
-8.974	-12.9838	0.0370307	0.359521	0.109695	0.045443
-2.98942	2.92506	0.0328061	1.19975	0.0186342	0.0894981
17.8664	-0.115742	0.041243	8.57321	0.015783	0.0328061
1.00341	5.97954	0.0114956	1.50437	0.0114956	0.0690147
-12.2847	5.86775	0.00288251	0.296311	0.0200576	1.30568
-18.6278	-14.0628	0.0100637	1.54992	0.618239	0.115033
18.3653	-1.51446	0.0172093	8.89201	0.0172093	0.0328061
16.1559	-1.71329	0.00288251	10.7139	0.0172093	0.0524159
18.6203	-3.7805	0.00144197	11.7846	0.0186342	0.0579701
-1.72312	6.84515	1.5568	0.865523	0.0229004	0.0579701
-9.22882	0.725433	0.221568	0.235114	0.0186342	0.0565835
-12.7019	-10.7167	0.0285692	1.20038	0.0908534	0.0703893
-17.7252	-14.0681	0.0186342	1.12035	0.0356239	0.0690147
-19.6264	-15.2547	0.0129262	1.43989	0.124328	0.0676387
29.0047	-7.2258	0.0071955	10.131	0.0186342	0.041243
-11.6655	6.7647	0.00575927	0.240009	0.0214797	1.29983
19.9528	-2.39203	0.0143553	8.4103	0.0200576	0.041243
-14.1897	5.85777	0.0285692	2.54251	0.0257376	1.04824
1.34651	6.49182	0.0551956	1.26544	0.0143553	0.0703893
20.507	-3.04097	0.00575927	9.87419	0.0186342	0.0328061
-13.0918	14.7483	0.00288251	1.28629	0.0257376	2.25701
23.5555	-4.45768	0.00432161	10.2352	0.0214797	0.0342157
-9.4602	-6.11634	0.0524159	0.27739	0.0186342	0.045443
-7.0535	6.63344	0.644318	1.72857	0.0356239	0.0426443
1.47043	6.24513	0.10165	1.56511	0.0143553	0.0703893
3.81769	4.86909	0.146655	0.308011	0.0243197	0.0440443
-6.61539	5.41546	0.355016	1.46989	0.0257376	0.0468402
5.96386	3.76474	0.323082	1.32193	0.0214797	0.0468402
-9.34398	9.63196	0.0786098	0.368489	0.0243197	1.70929
-10.8866	-9.82918	0.0703893	1.4957	0.643394	0.0370307
-11.3413	-14.9195	0.027154	1.36681	0.588805	0.0621217
-6.8007	8.00562	1.00576	1.4452	0.0200576	0.0662614
-2.36916	8.99028	0.90458	1.64016	0.0100637	0.0662614
-13.0896	6.68577	0.0071955	0.206643	0.0186342	0.66175
0.951827	6.98922	0.889863	1.36008	0.0257376	0.0313952
-12.6331	15.1347	0.00144197	1.30976	0.0214797	1.01507
26.8489	-5.90237	0.0071955	10.0269	0.0186342	0.0524159
-5.62364	9.50228	0.799916	1.4756	0.0229004	0.85599
-13.1767	5.61619	0.00863031	1.56803	0.0214797	0.45628
19.2781	-3.40528	0.00575927	10.588	0.0172093	0.0565835
-16.8913	-13.6279	0.015783	0.259423	1.88323	0.0690147
4.44618	6.63103	0.512985	0.599318	0.0186342	0.0342157
13.405	-1.90231	0.00432161	9.38396	0.015783	0.257011
-8.88212	1.31864	0.111031	1.92258	0.0172093	0.0703893
-11.6584	6.30537	0.00575927	1.4547	0.0200576	1.22466
-9.87468	-13.9654	0.0143553	1.20914	0.134878	0.0538064
27.9563	-5.98071	0.352759	10.2173	0.0186342	0.0342157
-7.55085	5.57293	0.427606	1.57531	0.027154	0.116365
20.8562	-4.39662	0.00432161	11.1405	0.0200576	0.0426443
18.6614	-3.59801	0.00432161	10.2867	0.0200576	0.0551956
-7.15744	1.98881	0.0854247	1.45628	0.015783	0.0551956
8.7642	2.91915	0.206643	5.14556	0.0186342	0.0257376
21.8954	-5.67959	0.00432161	10.9359	0.0172093	0.0565835
-17.5684	-14.3166	0.0100637	1.19535	0.107018	0.0881416
-5.32319	6.75057	0.465713	0.258217	0.0257376	0.0551956
-16.9667	-16.0001	0.015783	0.238787	0.321928	0.125651
-4.41527	6.9274	1.22651	1.33628	0.0243197	0.0468402
-13.7611	5.71693	0.0114956	0.21661	0.0229004	0.453122
-18.3451	-16.8076	0.00575927	0.235114	0.321928	0.10165
20.9468	-4.99731	0.00288251	10.9037	0.0200576	0.0496308
-4.72077	6.87164	1.11636	1.03633	0.0200576	0.0538064
-13.0079	5.35889	0.00575927	0.24123	0.0285692	0.687061
22.404	-2.47804	0.0114956	8.67222	0.027154	0.0328061
-18.2725	-15.2768	0.00575927	0.235114	0.476122	0.0908534
20.9761	-2.61525	0.00432161	9.54002	0.0200576	0.041243
22.2872	-3.00675	0.00575927	9.38286	0.0172093	0.0356239
-11.6246	6.44386	0.0071955	0.286881	0.0243197	1.97636
-20.592	-16.2545	0.0143553	1.30042	0.578214	0.255803
18.1995	-0.711902	0.0172093	7.68172	0.0186342	0.0384362
-7.13743	8.5659	0.85997	0.250962	0.0200576	0.041243
-18.786	-10.2298	0.00575927	0.298658	0.449957	0.340277
18.2015	-0.0999062	0.0129262	7.17905	0.027154	0.0468402
-20.0179	-18.6875	0.0071955	0.235114	4.47242	0.0935602
22.0082	-3.60917	0.00575927	10.3656	0.0229004	0.0313952
-9.83889	-4.53326	1.14861	2.37128	0.0186342	0.0384362
-18.2118	-15.2041	0.0257376	1.3471	0.629473	0.0881416
-11.915	7.15023	0.015783	1.67762	0.0200576	1.18967
-5.358	7.67753	2.31962	0.369606	0.0229004	0.0607392
-20.0024	-18.0563	0.0186342	2.38709	3.05329	0.0881416
7.11519	2.78925	0.0426443	0.432959	0.0257376	0.0285692
9.88882	2.87998	0.155749	1.69911	0.0200576	0.0342157
2.39879	6.6226	0.0621217	0.296311	0.0200576	0.0676387
-0.614389	6.90508	0.0243197	2.19251	0.015783	0.0758749
-18.2661	-9.68499	0.00575927	2.75039	2.16832	0.280956
7.83005	4.34633	1	1.3989	0.0172093	0.0299829
-5.42007	6.97086	1.31615	1.12499	0.0200576	0.0440443
-8.0739	6.41701	1.27262	2.11103	0.0172093	0.0524159
-1.19088	7.14193	0.00863031	0.298658	0.0143553	0.0551956
-9.78203	5.36659	0.31034	1.46519	0.0186342	0.0840643
-8.53656	7.93496	0.929033	0.227741	0.0285692	0.0703893
-11.6921	6.85197	0.0114956	0.24245	0.0257376	0.685267
-3.17482	6.71185	0.687956	0.250962	0.0200576	0.424385
-14.2534	6.87216	0.0071955	1.49518	0.0214797	0.446786
0.00727584	7.41879	0.0440443	1.98331	0.0143553	0.0313952
22.9735	-4.30581	0.00288251	10.3514	0.0200576	0.0398403
27.2876	-5.65513	0.0100637	9.906	0.0200576	0.041243
-1.16318	6.6141	0.0143553	1.57143	0.0172093	0.115033
27.2128	-4.4406	0.0172093	9.2106	0.0243197	0.041243
19.4483	-1.30373	0.0285692	8.5238	0.0186342	0.0328061
14.8054	-1.28733	0.00863031	9.79338	0.0200576	0.0342157
-14.1993	-12.0255	0.0129262	1.71984	0.404903	0.0648829
-11.8045	6.19314	0.0114956	1.63738	0.0186342	0.566572
21.9266	-1.42847	0.0200576	8.04443	0.0285692	0.0398403
0.827178	6.58255	1.08882	2.14666	0.015783	0.144046
6.86968	5.85819	0.583038	1.32481	0.0172093	0.0384362
-6.59718	4.80538	0.0962618	1.60739	0.0214797	0.0468402
-12.9811	15.2167	0.00575927	0.280956	0.0172093	1.45523
-14.2187	4.98494	0.0143553	1.22712	0.0186342	1.04754
28.797	-6.03464	0.00432161	10.195	0.015783	0.0440443
20.878	-4.67061	0.00575927	11.0905	0.0186342	0.045443
23.8402	-3.23786	0.015783	8.60231	0.0186342	0.0384362
-7.88484	9.6154	0.862352	2.68482	0.015783	0.444667
-4.26571	7.00054	1.146	1.05102	0.0243197	0.0313952
-11.5032	4.1965	0.00575927	2.1811	0.0229004	1.09424
19.9927	-2.83034	0.00288251	9.85852	0.0229004	0.045443
21.5277	-3.19051	0.0071955	9.43865	0.0229004	0.0524159
1.78438	5.16633	1.53107	0.825379	0.0143553	0.0690147
-7.89721	7.78445	1.26843	1.33571	0.027154	0.0621217
5.55913	5.93209	0.896853	0.616358	0.0229004	0.0398403
18.5039	-2.51562	0.00863031	9.92744	0.0200576	0.0356239
-4.46356	7.47679	1.73985	1.6248	0.0243197	0.0370307
-3.15493	7.40718	0.909965	0.921436	0.0214797	0.045443
-14.652	6.21432	0.0172093	0.261832	0.0143553	2.15023
-8.83719	-5.46383	0.107018	0.341417	0.0551956	0.0482362
-14.0658	-9.99766	0.0214797	0.21661	0.790772	0.0482362
-19.3555	-16.9731	0.0100637	0.227741	0.916859	0.147958
0.544661	6.86313	0.051024	0.286881	0.015783	0.0468402
-1.45116	7.73089	0.0129262	0.355016	0.0129262	0.0840643
24.9129	-3.50891	0.0129262	8.85194	0.0200576	0.0328061
22.8309	-3.11908	0.015783	8.03584	0.0186342	0.041243
-18.9611	-15.4978	0.00863031	1.72857	1.54696	0.192825
-5.42291	5.79128	0.104337	0.227741	0.0313952	0.0690147
-11.4775	15.255	0.00432161	1.77653	0.0186342	2.05901
-1.01563	6.9787	1.48491	0.280956	0.0243197	0.0621217
-6.83395	7.44402	0.697774	1.55974	0.0328061	0.077243
-1.60206	7.50623	0.0129262	0.332278	0.0143553	0.0593553
-8.18571	8.70014	0.0214797	1.60407	0.0200576	1.02998
-7.37462	2.77588	0.0172093	1.56071	0.015783	3.0939
-13.1508	15.4162	0.00288251	1.18523	0.0214797	1.23818
-2.53796	7.79114	1.69421	1.16285	0.0200576	0.0635029
0.743573	6.99468	0.0229004	0.319618	0.0129262	0.0703893
19.6641	-2.10522	0.0172093	9.19902	0.319618	0.0342157
-11.5188	6.88646	0.0200576	1.61212	0.0285692	1.83309
-5.80142	5.44905	0.757023	1.16993	0.0243197	0.0799754
-7.90394	5.48333	1.19535	0.250962	0.0200576	0.0593553
-11.8583	7.10744	0.0214797	1.67942	0.015783	0.864731
0.89901	5.98846	0.0172093	1.05033	0.0114956	0.0593553
-7.31429	8.38761	1.31034	2.18301	0.0214797	0.0538064
-8.95908	7.62233	1.34312	0.24123	0.0200576	0.0731347
21.9201	-4.26675	0.00432161	10.116	0.0186342	0.0440443
-6.89912	8.14577	1.13093	2.26873	0.0172093	0.0648829
-19.8683	-16.8682	0.0114956	0.260628	1.45996	0.0662614
20.5878	-2.25138	0.0143553	8.71886	0.0243197	0.0342157
22.6664	-3.90668	0.0071955	9.90165	0.345964	0.0356239
-12.9451	4.25824	0.0100637	1.65764	0.0200576	2.90747
-13.1013	5.76042	0.00575927	0.209141	0.0186342	1.29101
-19.7448	-17.76	0.015783	1.33628	3.05658	0.0717627
19.0331	-0.44007	0.0342157	7.96192	0.0243197	0.0328061
-20.4574	-18.7824	0.0143553	0.319618	2.2966	0.0881416
-4.84015	6.38588	0.71721	1.52957	0.027154	0.0482362
-13.9105	14.3597	0.0071955	1.78367	0.015783	1.70531
22.7703	-3.06429	0.0114956	9.40644	0.0200576	0.041243
-20.0141	-13.2389	0.00288251	1.54449	3.42398	0.739848
-7.59992	7.98773	0.560715	0.24123	0.0186342	0.0731347
15.0623	0.799713	0.0731347	6.39823	0.0200576	0.0328061
1.41789	7.70127	0.0229004	1.56316	0.015783	0.077243
-12.6658	16.0334	0.00432161	1.89181	0.0229004	1.59216
1.03674	7.25035	0.0257376	0.27023	0.0114956	0.0840643
-4.06847	7.23891	0.485427	1.4813	0.0229004	0.0690147
21.3444	-3.93181	0.00432161	9.35693	0.0214797	0.027154
-6.1169	7.30989	1.17951	1.79077	0.0214797	0.0551956
26.9478	-6.28989	0.00575927	10.3509	0.0186342	0.0370307
-19.0336	-11.8634	0.0257376	0.217851	0.619178	0.246104
-9.6957	-11.4846	0.0214797	0.356144	1.16993	0.0579701
22.15	-1.86351	0.0313952	8.04634	0.0200576	0.0313952
-9.09492	3.85889	0.0200576	0.464668	0.0143553	2.34596
-4.4571	8.40923	0.508936	0.445727	0.0172093	0.0524159
-17.4518	-9.80396	0.00863031	0.226509	0.0285692	0.0854247
-13.3468	15.3267	0.00432161	2.02432	0.0243197	2.57821
-3.23928	8.94686	0.0129262	0.264236	0.0214797	1.40708
24.9818	-5.81837	0.00432161	10.2968	0.0200576	0.0607392
-9.39302	-2.81823	0.159629	1.89375	0.0328061	0.0426443
-12.7889	5.84949	0.00863031	0.248535	0.045443	0.615416
26.2163	-3.33446	0.0243197	8.16376	0.0229004	0.0285692
-12.1896	14.6051	0.00288251	1.21537	0.0257376	1.76256
-4.47918	7.60471	0.887525	0.269033	0.0214797	0.0384362
2.84767	6.39263	0.185232	0.878921	0.0114956	0.121679
0.970947	7.29549	0.0229004	0.349365	0.0143553	0.0690147
-13.2587	6.97255	0.00432161	1.67627	0.0214797	2.57459
21.7684	-2.44587	0.015783	8.95471	0.0200576	0.0299829
-13.7496	4.90237	0.00575927	1.66767	0.0214797	2.07827
0.868719	7.62867	0.0229004	0.289244	0.0143553	0.051024
0.255509	7.36441	0.736388	0.341417	0.0143553	0.0398403
-12.6319	-5.79913	0.0356239	1.53306	0.0299829	0.0621217
24.1524	-4.11705	0.0114956	9.69174	0.0243197	0.0370307
-12.667	7.52118	0.00432161	2.31846	0.027154	1.53903
-2.37255	6.71465	0.0100637	1.54992	0.0143553	0.0524159
17.9833	-1.68261	0.0186342	8.63199	0.0200576	0.0370307
-17.5945	-8.18568	0.0114956	1.70708	0.374066	1.18713
1.33898	7.27655	0.0285692	0.37629	0.0172093	0.0635029
-18.0635	-15.5147	0.0071955	0.228973	2.09288	0.0881416
23.6975	-2.88888	0.0243197	9.07439	0.0200576	0.0342157
-7.58531	7.82548	1.32941	1.23266	0.0200576	0.0840643
-5.46372	8.30211	0.0143553	0.414677	0.0143553	0.233888
-6.24206	7.92197	0.906121	0.235114	0.0313952	0.636915
-15.4316	1.43769	0.0143553	1.66175	0.0186342	0.23634
-11.7435	6.6188	0.0114956	0.290424	0.0214797	0.687956
16.5744	1.04391	0.573375	5.72271	0.0243197	0.0313952
-8.59193	-10.0272	0.0342157	1.30451	0.0285692	0.041243
1.6835	7.38827	0.818851	1.2302	0.015783	0.0648829
-17.8154	-16.1739	0.00575927	6.23902	0.366252	0.164786
-10.9598	4.54563	0.0229004	0.255803	0.0172093	1.38018
-12.8258	16.0389	0.00432161	0.83996	0.0200576	1.38847
20.6761	-4.24005	0.0114956	10.5175	0.0200576	0.0496308
-18.4734	-15.147	0.00575927	0.289244	0.24245	0.0908534
-8.91758	-0.770132	0.0229004	1.63645	0.027154	0.051024
-6.95229	10.2241	0.728574	0.334568	0.0200576	0.0922074
2.14068	5.50535	0.00863031	6.2775	0.0172093	0.0579701
18.4775	0.243374	0.0758749	7.06133	0.0214797	0.0299829
-11.2168	12.2797	0.00575927	0.369606	0.0186342	1.53207
8.82392	3.15488	0.898402	0.791606	0.0200576	0.0565835
-8.53861	6.92907	0.993493	0.328836	0.0214797	0.0482362
-1.19095	6.47251	1.20977	0.807355	0.0229004	0.0468402
-8.69595	7.15861	0.469886	1.81106	0.0129262	0.0799754
-4.49544	6.66764	1.2552	1.83754	0.0172093	0.0717627
0.557081	7.31305	0.0114956	0.282143	0.0143553	0.0482362
-13.3372	6.22728	0.0229004	1.42385	0.0172093	1.07998
-9.90535	-10.0186	0.0100637	0.987685	0.0299829	0.077243
-17.6477	-14.5793	0.0200576	1.81229	0.0551956	0.0648829
-18.9035	-17.3107	0.0143553	0.231432	0.288063	0.158337
-12.6815	14.3933	0.00288251	0.291604	0.0172093	1.83107
25.2114	-4.78906	0.00432161	10.0181	0.0200576	0.045443
-6.91897	8.96759	1.05936	0.243669	0.0243197	0.10165
2.79643	4.73296	0.0257376	1.334	0.015783	0.0690147
23.3561	-3.15555	0.0143553	8.35416	0.0200576	0.041243
-2.83357	8.55913	0.0200576	1.56071	0.0200576	0.0731347
-6.57753	7.63256	1.67084	1.35445	0.0229004	0.0648829
-7.79984	3.98579	0.00575927	6.42038	0.0299829	1.22836
-13.1226	2.67878	0.0100637	3.20179	0.0214797	2.09694
20.7946	-3.71464	0.0100637	10.29	0.0200576	0.0426443
-0.641089	7.41426	0.0717627	1.80074	0.0172093	0.0468402
-9.26517	2.86546	0.0299829	1.63041	0.949348	0.100305
-14.4162	5.6331	0.0100637	0.211635	0.0200576	0.725959
16.0343	-1.07905	0.0100637	9.51813	0.0200576	0.0328061
-11.9461	6.00121	0.00288251	0.279768	0.0257376	0.629473
-2.45862	6.7535	0.977463	0.889863	0.0257376	0.261832
-14.2827	6.5961	0.00863031	2.91858	0.0214797	1.52957
-0.639048	7.49184	0.0313952	1.67717	0.0214797	0.0676387
-4.83735	8.2574	0.927517	0.253384	0.0172093	0.0524159
-0.56993	7.566	0.885965	0.35727	0.00863031	0.137504
-18.7206	-14.6639	0.0186342	0.221568	0.157044	0.0813396
27.9442	-7.38767	0.00432161	10.6439	0.0186342	0.0398403
-10.1125	-2.46471	0.0579701	1.99892	0.0621217	0.125651
-17.2827	-13.7283	0.0114956	1.48388	0.140124	0.0635029
-1.58673	7.76859	1.05102	1.98331	0.0186342	0.0538064
1.53414	7.6608	0.23634	1.35502	0.0114956	0.0593553
-6.99799	7.13523	1.01006	1.13488	0.0172093	0.0949117
-13.44	5.97636	0.0384362	0.319618	0.0200576	1.43082
17.1574	-0.330475	0.0257376	8.30618	0.0214797	0.027154
16.5794	0.551309	0.0186342	7.24587	0.0172093	0.0214797
15.4795	0.630181	0.0384362	8.06598	0.0257376	0.0440443
-12.6362	15.016	0.0071955	0.737254	0.0186342	1.51753
-3.67877	6.92978	0.115033	0.258217	0.0186342	0.077243
-7.39879	-9.0616	0.0257376	0.927517	0.041243	0.0328061
21.5008	-4.67675	0.00288251	10.5045	0.0172093	0.045443
-11.4294	3.70865	0.00432161	1.64108	0.0186342	0.522056
-5.96286	6.46892	1.34993	0.235114	0.0200576	0.0607392
-7.09995	8.67285	1.32481	0.306845	0.0186342	0.0468402
0.460956	6.36536	0.0370307	2.29013	0.0129262	0.0881416
-15.4794	5.49704	0.00288251	0.226509	0.0328061	0.370722
-7.36753	6.18405	0.499782	0.255803	0.0214797	0.0731347
0.191031	2.50007	0.0143553	1.01792	0.0143553	0.969381
18.6973	-1.95669	0.00863031	9.65307	0.0143553	0.0384362
-13.1593	5.56321	0.00575927	1.62527	0.0172093	1.11103
1.69187	7.92946	0.414677	1.05172	0.015783	0.045443
-11.7357	-6.40331	0.041243	0.22033	0.0229004	0.0426443
-12.6865	4.36506	0.00863031	2.2345	0.0186342	0.411426
-18.8427	-16.4005	0.0114956	1.68661	0.929791	0.100305
-12.574	7.903	0.157044	2.14926	0.0200576	0.445727
-9.34984	-13.1663	0.0172093	1.02786	0.0703893	0.045443
-12.2464	4.73888	0.0071955	0.24732	0.0229004	1.35558
18.3545	-1.69403	0.0071955	9.06161	0.0172093	0.0229004
-4.559	6.88855	0.0143553	0.231432	0.0186342	0.209141
-5.92086	7.18852	1.19283	0.27023	0.0200576	0.0827026
-7.57676	7.14185	0.949348	0.377401	0.0229004	0.0579701
24.2929	-3.71502	0.0071955	9.21503	0.0214797	0.0328061
-14.5237	0.66939	0.0114956	2.37546	0.0299829	0.0894981
18.4789	-4.01657	0.00288251	11.2819	0.0200576	0.0565835
-20.4429	-13.9393	0.00432161	0.286881	1.44467	0.961253
22.1571	-3.82586	0.015783	9.64696	0.0172093	0.0328061
-2.62293	7.73791	0.0114956	0.434028	0.0114956	0.0426443
-11.3572	4.50651	0.0214797	0.483364	0.0257376	0.439357
1.39345	5.17215	0.0342157	0.647084	0.0200576	0.225275
4.69593	6.37033	0.87578	0.912267	0.0229004	0.0285692
-18.0752	-14.6709	0.0285692	1.66403	2.62784	0.254594
-12.8447	5.17321	0.0243197	2.39561	0.0214797	0.273814
-13.1727	15.0752	0.00144197	0.285698	0.0200576	1.39671
-18.5905	-15.0886	0.0071955	1.6173	0.508936	0.0922074
1.95547	6.77782	0.0186342	0.305679	0.0172093	0.0703893
-6.57882	7.83342	0.885965	0.23634	0.0229004	0.0440443
-4.88403	7.85472	1.37851	1.53655	0.0200576	0.0538064
0.762278	7.2742	0.015783	1.61164	0.0143553	0.0496308
6.99406	4.07178	0.130931	0.403813	0.015783	0.0482362
23.6751	-5.96718	0.00432161	10.6009	0.0172093	0.591679
-12.0748	6.89097	0.0114956	0.258217	0.0186342	0.538041
-12.8557	15.2894	0.00288251	1.32539	0.015783	1.68616
-8.17706	6.21361	0.498761	1.74373	0.015783	0.0648829
-7.42902	8.04002	1.45786	0.255803	0.0200576	0.0482362
-9.17057	-5.16911	0.0186342	2.94261	1.2302	0.0662614
16.2259	-0.524465	0.015783	6.94141	0.0143553	0.027154
-15.7316	-8.14077	0.00863031	0.273814	0.0229004	0.0662614
-17.4824	-14.7528	0.0186342	1.34255	0.175045	0.0648829
-18.7023	-11.7601	0.0172093	0.308011	1.43669	0.38405
-7.00806	6.51603	0.16092	1.31673	0.027154	0.0551956
17.673	-0.321008	0.0370307	8.14298	0.0200576	0.0384362
-15.3755	3.04253	0.0100637	2.07758	0.0243197	0.629473
-1.63083	3.24697	0.748461	1.09761	0.0129262	0.0468402
9.38049	3.79534	0.981853	0.471968	0.0186342	0.0356239
24.4938	-2.88838	0.0114956	8.68058	0.0229004	0.0356239
-2.23905	6.41457	0.889084	1.17377	0.0243197	0.0384362
-11.8351	4.2936	0.0100637	0.209141	0.0243197	0.987685
9.90692	2.88283	0.105678	0.530071	0.0172093	0.041243
22.0482	-2.89147	0.0172093	9.65976	0.0172093	0.0299829
3.05127	7.27537	0.0243197	1.11902	0.0200576	0.0496308
-9.47564	3.31571	0.0114956	1.88557	0.0186342	1.91571
23.5033	-3.601	0.0071955	10.0766	0.0299829	0.0356239
-7.00444	3.30815	0.0071955	1.56852	0.0186342	0.212881
-12.2538	15.1278	0.00288251	0.366252	0.0200576	2.33685
1.54732	6.94248	0.0114956	0.803227	0.015783	0.0648829
-6.39747	8.39931	1.52105	3.12813	0.0243197	0.0426443
-19.2758	-17.0855	0.00432161	1.71896	2.52406	0.107018
-20.1343	-18.05	0.0071955	0.24732	2.09694	0.0579701
17.1754	0.72877	0.134878	6.05376	0.0172093	0.0356239
-14.3309	4.64153	0.0243197	0.355016	0.015783	2.12035
-17.6611	-9.9965	0.0129262	0.302173	2.55483	0.323082
-18.4874	-16.3994	0.00575927	0.329985	1.40762	0.104337
-12.3003	7.07427	0.0129262	0.205393	0.0243197	2.73574
-7.13696	8.56419	1.69198	0.253384	0.0214797	0.0524159
-11.4254	6.62161	0.00575927	1.53705	0.0186342	1.52155
19.3959	-3.74922	0.00432161	10.9625	0.0186342	0.0342157
0.436681	7.84492	0.831877	1.55974	0.00863031	0.0745054
16.8992	-3.09259	0.00288251	10.9474	0.0200576	0.0440443
-19.0256	-10.3609	0.0143553	0.321928	0.136191	0.231432
-12.5684	4.55878	0.00288251	2.81619	0.027154	1.3454
-6.4027	8.32157	2.0769	0.27858	0.0186342	0.0468402
1.33844	7.72061	0.0827026	0.312665	0.0172093	0.491597
-15.7436	1.15263	0.015783	0.212881	0.0200576	0.163499
-12.5607	5.46061	0.00575927	0.232661	0.0243197	0.854395
-8.27746	1.94959	0.21661	0.24123	0.0328061	0.041243
16.4	-0.816594	0.0114956	9.37065	0.027154	0.0313952
16.2132	0.455792	0.10165	6.87944	0.0229004	0.0440443
-2.46988	7.29228	0.851199	0.945608	0.0172093	0.0313952
-8.8065	-7.09864	0.0370307	0.908429	0.0299829	0.423309
[truncated: 30,820 more rows]

## Sheet: 2D
Barplot
	mean	sd	name
HSC->myeloid	0.399548	0.0972979	HSC->myeloid
HSC->erythroid	0.470747	0.106103	HSC->erythroid
HSC->lymphocyte	0.102404	0.0120322	HSC->lymphocyte
Heatmap
	HSC..myeloid	HSC..erythroid	HSC..lymphocyte	Sex
BM2	0.547888	0.303583	0.121228	Male
BM3	0.533703	0.335715	0.103283	Male
BM4	0.356514	0.521991	0.094194	Male
BM5	0.260858	0.631333	0.0805094	Male
BM1	0.342609	0.52174	0.108351	Female
BM6	0.367111	0.504679	0.10091	Female
BM7	0.373605	0.488414	0.11068	Female
BM8	0.414099	0.458522	0.100079	Female

## Sheet: 2E
	detection.rate
c(5, 1)	0.10635
c(5, 6, 2)	0.873
c(5, 3, 4)	0.75665

## Sheet: 2F
samplename	cellprop	pct	type	sample
BM1_rmBM1256	0.0845812	10	reduce cells in all samples	cell reduced
BM1_rmBM1256	0.0754931	20	reduce cells in all samples	cell reduced
BM1_rmBM1256	0.0649592	30	reduce cells in all samples	cell reduced
BM1_rmBM1256	0.0557678	40	reduce cells in all samples	cell reduced
BM1_rmBM1256	0.0468863	50	reduce cells in all samples	cell reduced
BM1_rmBM1256	0.0383146	60	reduce cells in all samples	cell reduced
BM1_rmBM1256	0.0274708	70	reduce cells in all samples	cell reduced
BM1_rmBM1256	0.0175565	80	reduce cells in all samples	cell reduced
BM2_rmBM1256	0.108024	10	reduce cells in all samples	cell reduced
BM2_rmBM1256	0.0969741	20	reduce cells in all samples	cell reduced
BM2_rmBM1256	0.0860271	30	reduce cells in all samples	cell reduced
BM2_rmBM1256	0.0747702	40	reduce cells in all samples	cell reduced
BM2_rmBM1256	0.0619643	50	reduce cells in all samples	cell reduced
BM2_rmBM1256	0.0507074	60	reduce cells in all samples	cell reduced
BM2_rmBM1256	0.0379015	70	reduce cells in all samples	cell reduced
BM2_rmBM1256	0.0239595	80	reduce cells in all samples	cell reduced
BM3_rmBM1256	0.144687	10	reduce cells in all samples	cell reduced
BM3_rmBM1256	0.127337	20	reduce cells in all samples	cell reduced
BM3_rmBM1256	0.112568	30	reduce cells in all samples	cell reduced
BM3_rmBM1256	0.0973872	40	reduce cells in all samples	cell reduced
BM3_rmBM1256	0.0787979	50	reduce cells in all samples	cell reduced
BM3_rmBM1256	0.0623774	60	reduce cells in all samples	cell reduced
BM3_rmBM1256	0.0459568	70	reduce cells in all samples	cell reduced
BM3_rmBM1256	0.0300527	80	reduce cells in all samples	cell reduced
BM4_rmBM1256	0.131158	10	reduce cells in all samples	cell reduced
BM4_rmBM1256	0.117216	20	reduce cells in all samples	cell reduced
BM4_rmBM1256	0.102964	30	reduce cells in all samples	cell reduced
BM4_rmBM1256	0.0885056	40	reduce cells in all samples	cell reduced
BM4_rmBM1256	0.0745637	50	reduce cells in all samples	cell reduced
BM4_rmBM1256	0.0601053	60	reduce cells in all samples	cell reduced
BM4_rmBM1256	0.046783	70	reduce cells in all samples	cell reduced
BM4_rmBM1256	0.0314985	80	reduce cells in all samples	cell reduced
BM5_rmBM1256	0.126614	10	reduce cells in all samples	cell reduced
BM5_rmBM1256	0.111639	20	reduce cells in all samples	cell reduced
BM5_rmBM1256	0.0973872	30	reduce cells in all samples	cell reduced
BM5_rmBM1256	0.0809666	40	reduce cells in all samples	cell reduced
BM5_rmBM1256	0.0673345	50	reduce cells in all samples	cell reduced
BM5_rmBM1256	0.054322	60	reduce cells in all samples	cell reduced
BM5_rmBM1256	0.0425488	70	reduce cells in all samples	cell reduced
BM5_rmBM1256	0.0286068	80	reduce cells in all samples	cell reduced
BM6_rmBM1256	0.103997	10	reduce cells in all samples	cell reduced
BM6_rmBM1256	0.0920169	20	reduce cells in all samples	cell reduced
BM6_rmBM1256	0.0808634	30	reduce cells in all samples	cell reduced
BM6_rmBM1256	0.0692967	40	reduce cells in all samples	cell reduced
BM6_rmBM1256	0.0568006	50	reduce cells in all samples	cell reduced
BM6_rmBM1256	0.0435815	60	reduce cells in all samples	cell reduced
BM6_rmBM1256	0.0307756	70	reduce cells in all samples	cell reduced
BM6_rmBM1256	0.021894	80	reduce cells in all samples	cell reduced
BM7_rmBM1256	0.073944	10	reduce cells in all samples	cell reduced
BM7_rmBM1256	0.0651658	20	reduce cells in all samples	cell reduced
BM7_rmBM1256	0.0563875	30	reduce cells in all samples	cell reduced
BM7_rmBM1256	0.0474027	40	reduce cells in all samples	cell reduced
BM7_rmBM1256	0.0400702	50	reduce cells in all samples	cell reduced
BM7_rmBM1256	0.0329443	60	reduce cells in all samples	cell reduced
BM7_rmBM1256	0.0249923	70	reduce cells in all samples	cell reduced
BM7_rmBM1256	0.0171434	80	reduce cells in all samples	cell reduced
BM8_rmBM1256	0.127027	10	reduce cells in all samples	cell reduced
BM8_rmBM1256	0.114221	20	reduce cells in all samples	cell reduced
BM8_rmBM1256	0.0989363	30	reduce cells in all samples	cell reduced
BM8_rmBM1256	0.0859238	40	reduce cells in all samples	cell reduced
BM8_rmBM1256	0.0736342	50	reduce cells in all samples	cell reduced
BM8_rmBM1256	0.05773	60	reduce cells in all samples	cell reduced
BM8_rmBM1256	0.0435815	70	reduce cells in all samples	cell reduced
BM8_rmBM1256	0.0293298	80	reduce cells in all samples	cell reduced
BM1_rmBM1256	0.0850976	10	reduce cells in half samples	cell reduced
BM1_rmBM1256	0.0735309	20	reduce cells in half samples	cell reduced
BM1_rmBM1256	0.0660952	30	reduce cells in half samples	cell reduced
BM1_rmBM1256	0.0572137	40	reduce cells in half samples	cell reduced
BM1_rmBM1256	0.0480223	50	reduce cells in half samples	cell reduced
BM1_rmBM1256	0.038108	60	reduce cells in half samples	cell reduced
BM1_rmBM1256	0.0281937	70	reduce cells in half samples	cell reduced
BM1_rmBM1256	0.0186926	80	reduce cells in half samples	cell reduced
BM2_rmBM1256	0.10916	10	reduce cells in half samples	cell reduced
BM2_rmBM1256	0.0993494	20	reduce cells in half samples	cell reduced
BM2_rmBM1256	0.08675	30	reduce cells in half samples	cell reduced
BM2_rmBM1256	0.0726015	40	reduce cells in half samples	cell reduced
BM2_rmBM1256	0.0605184	50	reduce cells in half samples	cell reduced
BM2_rmBM1256	0.0485387	60	reduce cells in half samples	cell reduced
BM2_rmBM1256	0.0355262	70	reduce cells in half samples	cell reduced
BM2_rmBM1256	0.0238562	80	reduce cells in half samples	cell reduced
BM3_rmBM1256	0.16152	10	reduce cells in half samples	cell not reduced
BM3_rmBM1256	0.16152	20	reduce cells in half samples	cell not reduced
BM3_rmBM1256	0.16152	30	reduce cells in half samples	cell not reduced
BM3_rmBM1256	0.16152	40	reduce cells in half samples	cell not reduced
BM3_rmBM1256	0.16152	50	reduce cells in half samples	cell not reduced
BM3_rmBM1256	0.16152	60	reduce cells in half samples	cell not reduced
BM3_rmBM1256	0.16152	70	reduce cells in half samples	cell not reduced
BM3_rmBM1256	0.16152	80	reduce cells in half samples	cell not reduced
BM4_rmBM1256	0.145409	10	reduce cells in half samples	cell not reduced
BM4_rmBM1256	0.145409	20	reduce cells in half samples	cell not reduced
BM4_rmBM1256	0.145409	30	reduce cells in half samples	cell not reduced
BM4_rmBM1256	0.145409	40	reduce cells in half samples	cell not reduced
BM4_rmBM1256	0.145409	50	reduce cells in half samples	cell not reduced
BM4_rmBM1256	0.145409	60	reduce cells in half samples	cell not reduced
BM4_rmBM1256	0.145409	70	reduce cells in half samples	cell not reduced
BM4_rmBM1256	0.145409	80	reduce cells in half samples	cell not reduced
BM5_rmBM1256	0.12744	10	reduce cells in half samples	cell reduced
BM5_rmBM1256	0.112155	20	reduce cells in half samples	cell reduced
BM5_rmBM1256	0.0966643	30	reduce cells in half samples	cell reduced
BM5_rmBM1256	0.0847878	40	reduce cells in half samples	cell reduced
BM5_rmBM1256	0.0700196	50	reduce cells in half samples	cell reduced
BM5_rmBM1256	0.0556646	60	reduce cells in half samples	cell reduced
BM5_rmBM1256	0.0420324	70	reduce cells in half samples	cell reduced
BM5_rmBM1256	0.0275741	80	reduce cells in half samples	cell reduced
BM6_rmBM1256	0.102241	10	reduce cells in half samples	cell reduced
BM6_rmBM1256	0.0918104	20	reduce cells in half samples	cell reduced
BM6_rmBM1256	0.0802437	30	reduce cells in half samples	cell reduced
BM6_rmBM1256	0.0680574	40	reduce cells in half samples	cell reduced
BM6_rmBM1256	0.0570071	50	reduce cells in half samples	cell reduced
BM6_rmBM1256	0.0461634	60	reduce cells in half samples	cell reduced
BM6_rmBM1256	0.0356295	70	reduce cells in half samples	cell reduced
BM6_rmBM1256	0.0241661	80	reduce cells in half samples	cell reduced
BM7_rmBM1256	0.0817928	10	reduce cells in half samples	cell not reduced
BM7_rmBM1256	0.0817928	20	reduce cells in half samples	cell not reduced
BM7_rmBM1256	0.0817928	30	reduce cells in half samples	cell not reduced
BM7_rmBM1256	0.0817928	40	reduce cells in half samples	cell not reduced
BM7_rmBM1256	0.0817928	50	reduce cells in half samples	cell not reduced
BM7_rmBM1256	0.0817928	60	reduce cells in half samples	cell not reduced
BM7_rmBM1256	0.0817928	70	reduce cells in half samples	cell not reduced
BM7_rmBM1256	0.0817928	80	reduce cells in half samples	cell not reduced
BM8_rmBM1256	0.140246	10	reduce cells in half samples	cell not reduced
BM8_rmBM1256	0.140246	20	reduce cells in half samples	cell not reduced
BM8_rmBM1256	0.140246	30	reduce cells in half samples	cell not reduced
BM8_rmBM1256	0.140246	40	reduce cells in half samples	cell not reduced
BM8_rmBM1256	0.140246	50	reduce cells in half samples	cell not reduced
BM8_rmBM1256	0.140246	60	reduce cells in half samples	cell not reduced
BM8_rmBM1256	0.140246	70	reduce cells in half samples	cell not reduced
BM8_rmBM1256	0.140246	80	reduce cells in half samples	cell not reduced

## Sheet: 2G
rm.pectage	dect	type
0	0.9376	rm.all
10	0.859	rm.all
20	0.8331	rm.all
30	0.75005	rm.all
40	0.47505	rm.all
50	0.26965	rm.all
60	0.2202	rm.all
70	0.17415	rm.all
80	0.10635	rm.all
0	0.9376	rm.BM1256
10	0.8819	rm.BM1256
20	0.86375	rm.BM1256
30	0.8457	rm.BM1256
40	0.8447	rm.BM1256
50	0.81775	rm.BM1256
60	0.7595	rm.BM1256
70	0.6772	rm.BM1256
80	0.56835	rm.BM1256

## Sheet: 2H
rm.perc	pval	type
10	0	multinomialLogistic
20	0	multinomialLogistic
30	0	multinomialLogistic
40	0.101124	multinomialLogistic
50	0.11828	multinomialLogistic
60	0.576471	multinomialLogistic
70	1	multinomialLogistic
80	1	multinomialLogistic
0	0	multinomialLogistic
10	0	binomialLogistic
20	0	binomialLogistic
30	0	binomialLogistic
40	0.224719	binomialLogistic
50	0.44086	binomialLogistic
60	0.364706	binomialLogistic
70	0.901961	binomialLogistic
80	1	binomialLogistic
0	0	binomialLogistic

## Sheet: 3
Figure	Source_Data	Zenodo_Link
3A	3A.rds	https://zenodo.org/record/8274409
3B	3B.rds	https://zenodo.org/record/8274409
3C	3C.rds	https://zenodo.org/record/8274409
3D	3D.rds	https://zenodo.org/record/8274409
3E	3E.rds	https://zenodo.org/record/8274409
3F	3F.rds	https://zenodo.org/record/8274409
3G	3G.rds	https://zenodo.org/record/8274409

[truncated: 40 more sheets: 4, 4EF, 4G, 4H, 5, 5A, 6, 6B, S1, S2, S3, S4, S5, S6, S7, S8, S9, S10, S11, S12 …]
